# Supplementary material for: The evolution of fruit scent: phylogenetic and developmental constraints
Source: BMC Evol Biol. 2020 Oct 27;20:138. doi: 10.1186/s12862-020-01708-2 (PMC7590443; doi:10.1186/s12862-020-01708-2)
Supplement: Supplementary file 4 — Additional file 4: Table S1. VOCs and RIs. Table S2. Madagascar—RNP2016. Table S3. Madagascar—RNP2017. Table S4. Uganda—KNP. Table S5. Germany—Ulm. Table S6. RNP Unripe 2016. Table S7. RNP Unripe 2017. Table S8. N individuals per spec. [file 12862_2020_1708_MOESM4_ESM.xlsx]

## Sheet: Notes
	Tab S1-6 - Raw data
	Tab. S1 - all compounds identified in the three study sites. RI = Retention index on a DB-5 unpolar column, calculaed using an n-alkane mixture standard.
		Compound id: comp, number and number in the end are an internal coding system to prevent separate peaks with similar IDs to be counted as one.
	All data are in relative amounts (corrected for overall amount = 1)
	RNP DATA
	Tab. S2 - Raw data ripe fruits field season 2016.
	Tab. S3 - Raw data ripe fruits field season 2017.
	Tab. S6 - raw data unripe fruits 2016
	Tab. S7 - raw data unripe fruits 2017
	All data from Madagascar (exclusing classification to chemical classes) has been published in Nevo et al. 2018, Science Advances 4: eaat4871. © The Authors, some rights reserved; exclusive licensee American Association for the Advancement of Science. Distributed under a Creative Commons Attribution NonCommercial License 4.0 (CC BY-NC) http://creativecommons.org/licenses/by-nc/4.0/.
	KNP DATA
	Tab. S4 - Raw data ripe fruita KNP.
	ULM DATA
	Tab. S5 - Raw data ripe fruits Ulm

## Sheet: Tab S1 - VOCs and RIs
	MADAGASCAR - RNP			UGANDA - KNP			GERMANY - ULM
	Compound	Retention Index		Compound	RI		compound	RI
	comp700~Acetic acid, methyl ester	595.9		comp1017~unknown	755.8		comp22~unknown	775.3
	comp699~Ethyl acetate	638		comp145~Methyl butanoate	755.8		comp47~unknown	784.9
	comp627~2-Butenoic acid, methyl ester, (Z)-	698.3		comp1055~unknown hydrocarbon	757.2		comp6~Butyl acetate	791
	comp1~Acetic acid	748.3		comp1056~Methylcyclohexane	758.2		comp48~unknown branched alkane	795.5
	comp793~Butanoic acid, 2-methyl-, methyl ester	757.1		comp110~unknown	760.2		comp51~unknown	798.3
	comp438~Benzene, 1-methyl-4-(1,2,2-trimethylcyclopentyl)-, (R)-	763.4		comp97~1-Hexanol	762.3		comp59~unknown	800
	comp2~2-Propanone, 1-hydroxy-	772.6		comp174~2,5-Dimethylhexane	763.7		comp61~Butanoic acid	826.8
	comp456~Butanoic acid, ethyl ester	773.7		comp87~Ethylcyclopentane	764.6		comp4~Furfural	827.9
	comp446~3-Hexanol	773.9		comp112~1,2,4-Trimethylcyclopentane	767.1		comp31~2-Hexenal	845.4
	comp28~Hexanal	776.8		comp175~C8 unknown hydrocarbon	770.4		comp106~2-Furanemethanol	851.6
	comp457~Butanoic acid, methyl ester	784.9		comp162~C8 branched hydrocarbon	771.4		comp64~unknown	859.8
	comp55~1,2-Ethanediol, monoacetate	806.2		comp243~2,3,3-trimethylpentane	775.1		comp66~unknown	863.7
	comp646~Acetic acid, butyl ester	812		comp2~2,3,4-Trimethylpentane	776.3		comp92~1-Hexanol	864.2
	comp649~Methyl valerate	822		comp164~Ethyl isobutyrate	777.9		comp82~Xylene	868.8
	comp432~Unknown C4 acid432	824.4		comp48~C8H18 branched hydrocarbon	779.3		comp105~Isopentyl acetate	871
	comp610~Butanoic acid	829.5		comp3~C7H12 hydrocarbon	780.3		comp78~Isovaleric acid	887.1
	comp609~2-Butenoic acid, methyl ester, (E)-	835.9		comp49~2-Hexanol	781.9		comp107~2-Heptanone	892.1
	comp23~Acetamide	837.2		comp176~Unknown C8 hydrocarbon	783.1		comp79~2-Methylbutanoic acid	893.1
	comp3104~Unknown3104	837.3		comp1048~Toluene	786.5		comp93~Styrene	897.4
	comp35~3-Hexen-1-ol, (E)-	839.9		comp4~2-methylheptane	786.7		comp88~Pentyl acetate	914.7
	comp430~Unknown acid430	842.9		comp168~Methyl isovalerate	791.5		comp5~a Furanone	928.6
	comp33~2-Hexenal	844.4		comp1022~C8 branched alkane	791.6		comp89~Methyl hexanoate	931
	comp573~2-Butenoic acid, ethyl ester (Unknown (E)- or (Z)-)	849.3		comp146~Methyl 2-methylbutanoate	791.9		comp98~unknown	934.3
	comp575~2-Pentanol, acetate	851		comp5~3-methylheptane	792.5		comp100~β-Thujene	935.4
	comp193~Ethylbenzene	853.8		comp50~Isobutyl acetate	792.9		comp103~unknown	935.8
	comp576~Butanoic acid, 2-methyl-, ethyl ester	853.9		comp88~Dimethylcyclohexane (unknown constitution)	795.7		comp109~unknown	937.4
	comp25~2-Hexanone	856.2		comp114~Trimethylhexane (unknown constitution)	796.8		comp116~unknown	940.3
	comp718~3-Hexen-1-ol (Unknown (E)- or (Z)-)	861.7		comp1019~Unknown	798		comp117~unknown	942.5
	comp201~2-hexen-1-ol (Unkwnon (E)- or (Z)-)	862.2		comp178~Ethylcyclohexane	804.9		comp7~α-Pinene	943.8
	comp101~Butanoic acid, 3-methyl-	862.4		comp135~Dimethylheptane (unknown constitution)	810		comp119~unknown	949
	comp153~Unknown xylene153	862.6		comp136~Ethyl butanoate	811.3		comp85~Butyrolactone	950.6
	comp3105~Unknown acid3105	863.6		comp179~Unknown C8 alkene	811.4		comp129~unknown	951
	comp832~Octane, 4-methyl-	864.4		comp250~Hexanal	812		comp67~unknown4	958.6
	comp137~1-Hexanol	865.9		comp165~Propyl propionate	817.9		comp140~unknown	959.4
	comp634~2-Pentenoic acid, methyl ester, (E)-	868.6		comp180~ trans-1,3-Dimethylcyclohexane	818.6		comp9~Camphene	959.9
	comp318~Unknown Xylene318	877.7		comp98~2-ethyl-5-methylfuran	820.6		comp99~unknown5	959.9
	comp574~1-Butanol, 3-methyl-, acetate	887.2		comp182~C9 branched alkane	825.6		comp151~unknown	962
	comp3106~Nonene (unknonwn configuration)3106	888.1		comp52~Butyl acetate	826.1		comp125~2-Heptenal	962.6
	comp145~Styrene	890.7		comp1051~2,4-Dimethylheptane	829.1		comp84~unknown branched alkane	967.8
	comp431~2-Heptanone	891.2		comp147~Methyl valerate	831.8		comp55~Benzaldehyde	972
	comp6001~Unknown dimethyl benzene	891.2		comp183~C9 branched alkane	837.2		comp152~unknown aromatic compound	975.6
	comp257~1-Nonene	895.1		comp1052~1,1,3-Trimethylcyclohexane	843.3		comp102~Sabinene	979
	comp214~2-Heptanol	908.2		comp169~Isovaleric acid	853.9		comp153~unknown	979
	comp472~Nonane	909.2		comp137~Ethyl 2-methylbutanoate	854.1		comp126~1-Octen-3-one	979.4
	comp578~Pentanoic acid, ethyl ester	911.8		comp170~Ethyl isovalerate	856.7		comp154~unknown acid	981.2
	comp606~Butanoic acid, 2-methyl-	912.1		comp53~3-Hexen-1-ol (unknown E or Z)	861.8		comp155~3-Methyl-2(5H)-furanone	981.8
	comp154~α-Thujene	925.2		comp185~1,3,5-Trimethylcyclohexane	862.8		comp156~unknown	982.1
	comp186~2(5H)-Furanone	925.4		comp186~C9 branched alkane	868.9		comp157~Phenol	982.4
	comp458~Anisole	926		comp6~Ethylbenzene	870.1		comp80~1-Octen-3-ol	982.8
	comp637~2-Pentenoic acid, 4-methyl-, methyl ester	933.9		comp254~unknown	873.5		comp158~unknown Benzene	984.8
	comp102~α-Pinene	934.5		comp54~1-Hexanol	873.8		comp10~β-Pinene	985.3
	comp580~Hexanoic acid, methyl ester	935.7		comp229~3-methyloctance	874.9		comp56~1-Ethyl-2-methylbenzene	986.1
	comp761~Unknown C7 aliphatic ester761	943.2		comp7~p-Xylene	876.6		comp94~6-Methyl-5-hepten-2-one	986.4
	comp638~Propanamide, 2-methyl-	949.3		comp55~3-Methylbutyl acetate	881.2		comp83~α-Methylstyrene	987.7
	comp133~1,2-Cyclopentanedione	949.8		comp56~2-Methylbutyl acetate	883.7		comp11~β-Myrcene	990.2
	comp3108~Butanoic acid, 4-hydroxy-	951		comp57~n-Butyl ether	887.1		comp104~unknwon branched alkane5	992.9
	comp918~Butanoic acid, 2-methylpropyl ester	957.4		comp148~2-Heptanone	891		comp90~2-Pentylfuran	993.2
	comp232~Unknown monoterpene232	958.7		comp212~1-Nonene	894.3		comp159~unknown branched alkane	993.6
	comp161~Unknown Ethylmethylbenzene161	962.1		comp58~Styrene	895.7		comp160~Butyl butanoate	994
	comp134~2-Hexenoic acid, methyl ester, (E)-	963.3		comp10~o-Xylene	898.6		comp120~Decane	999.9
	comp114~Benzaldehyde	963.5		comp149~2-Heptanol	900.5		comp161~unknown Propanol	1001.6
	comp319~2-Heptenal (Unknown (E)- or (Z)-)	963.5		comp59~Nonane	902.3		comp12~3-Hexenyl acetate	1002.8
	comp863~Benzene, propyl-	968.5		comp238~Methyl hexenoate	916.7		comp127~Octanal	1003.6
	comp157~β-Thujene	973		comp91~1,7,7-Trimethyltricyclo[2.2.1.0(2,6)]heptane	924.9		comp112~Isobutyl isovalerate	1004.6
	comp59~Bicyclo[3.1.0]hexane, 4-methylene-1-	977.4		comp118~1-methylethyl)benzene	928.5		comp162~unknown Benzene	1005
	comp5~1-Octen-3-ol	979.4		comp11~Methyl hexanoate	929.4		comp13~Hexyl acetate	1008.9
	comp3109~Ethylmethyl benzene (Unknown configuration)3109	982.1		comp163~α-Thujene	930		comp32~2-Hexenyl acetate	1011.6
	comp149~5-Hepten-2-one, 6-methyl-	984.5		comp150~Methyl (Z)-3-hexenoate	932.6		comp58~δ-3-Carene	1013.3
	comp14~3-Octanone	985.4		comp151~Methyl (E)-3-hexenoate	936.6		comp163~unknown	1016.8
	comp162~β-Myrcene	987.6		comp1053~α-Pinene	937.5		comp14~α-Terpinene	1020.3
	comp769~Unknown monoterpene769	989.4		comp138~Ethyl tiglate	941		comp121~unknown branched alkane3	1021.3
	comp612~2,4-Hexadienoic acid, methyl ester	991.5		comp139~Propyl 2-methylbutanoate	947.6		comp54~ρ-Methylanisole	1024.7
	comp3110~Unknown branched alkane3110	992.3		comp12~Camphene	953.4		comp15~Cymene	1027.8
	comp690~Hexanoic acid	994.2		comp13~Propylbenzene	959.4		comp1~Limonene	1033.2
	comp261~Unknown hydrocarbon261	995.8		comp230~Methylnonane (unknown constitution)	963.2		comp128~β-Phellandrene	1036.2
	comp26~3-Octanol	996.9		comp14~1-Ethyl-4-methylbenzene	966		comp52~Eucalyptol	1037.8
	comp3111~Trimethylbenzene (unknown configuration)3111	997.9		comp152~Methyl 2-hexenoate	966		comp165~Benzyl alcohol	1038.4
	comp459~Hexanoic acid, ethyl ester	1000.7		comp15~Mesitylene	973		comp86~Corylone	1039.1
	comp15~4-Hexen-1-ol, acetate (Unknown (E)- or (Z)-)	1003.7		comp248~Unknown C8 ester	974.8		comp16~Butyl isovalerate	1043.5
	comp3000~Octanal	1004.8		comp16~Sabinene	977.7		comp49~Z-β-Ocimene	1046.2
	comp691~3-Hexenoic acid, ethyl ester (Unknown (E)- or (Z)-)	1005		comp171~1-Octen-3-ol	981.2		comp166~unknown branched alkane	1053.6
	comp335~Unknown acyclic monoterpene335	1006.2		comp17~ 1-Ethyl-2-methylbenzene	985		comp68~unknown branched alkane1	1053.9
	comp4~Butanamide, 3-methyl-	1007		comp166~Isobutyl 2-methylbutanoate	986.4		comp131~unknown branched alkane	1055.1
	comp369~Unknown monoterpene369	1009.4		comp172~3-Octanone	988.8		comp167~unknown branched alkane	1059.1
	comp479~Decane	1009.6		comp173~Methyl 5-methylhexanoate	989.8		comp95~unknown branched alkane	1059.3
	comp783~3-Hexen-1-ol, acetate (Unknown (E)- or (Z)-)	1010.1		comp213~6-Methyl-5-heptene-2-one	992.1		comp113~unknownC10 aromatic compound	1059.9
	comp692~3-Hexenoic acid, (E)-	1010.3		comp18~β-Myrcene	993.9		comp2~γ-Terpinene	1061.6
	comp16~Acetic acid, hexyl ester	1010.4		comp115~1,2,4-Trimethylbenzene	998.5		comp168~cis-Sabinene hydrate	1074.4
	comp165~α-Phellandrene	1011.1		Comp19~Decane	1001		comp169~unknown Benzene	1079.6
	comp263~3-Carene	1011.5		comp119~Ethyl hexanoate	1002.2		comp170~unknown branched alcohol	1079.9
	comp6002~2,6-Dimethyl-2-trans-6-octadiene (unknown configuration)	1011.5		comp153~Methyl 3-hexenoate	1006.7		comp171~2,5-Furandicarboxaldehyde	1081.8
	comp807~2-Hexenoic acid, (E)-	1012.3		comp214~Octanal	1007.3		comp172~m-Xylene	1089.3
	comp17~2-Hexen-1-ol, acetate	1012.6		comp190~Pseudolimonene	1008.4		comp17~Terpinolene	1091.2
	comp168~α-Terpinene	1020.9		comp215~4-Hexen-1-ol, acetate	1011		comp18~Cymenene	1096.1
	comp18~3-Ethyl-4-methylpentan-1-ol	1020.9		comp1001~3-Carene	1015.1		comp149~unknown6	1097.8
	comp3002~2,6-Dimethylnonane,	1022.8		comp267~unknown	1021		comp101~Linalool	1101.6
	comp693~Heptanoic acid, methyl ester	1024.7		comp154~Methyl 6-heptenoate	1022.5		comp175~unknown aromatic compound	1101.6
	comp146~1-Hexanol, 2-ethyl-	1026.1		comp120~Methyldecane (unknown constitution)	1024.3		comp145~unknown2	1104.8
	comp169~Cymene (unknown configuration169)	1028.3		comp156~Methyl heptanoate	1024.7		comp19~unknown	1105.5
	comp584~Butanoic acid, 1-methylbutyl ester	1029.4		comp20~1,2,3-trimethylbenzene	1027.9		comp20~2-Methylbutyl isovalerate	1107.2
	comp19~2,2,4,4-Tetramethyloctane	1030.8		comp60~m-Cymene	1029.3		comp178~unknown	1113.9
	comp63~D-Limonene	1032.2		comp256~Cymene (unknown isomer)	1029.5		comp179~unknown Benzene	1114.1
	comp337~Unknown cyclic monoterpene337	1035.1		comp232~2-Methyl-1,3-dithiane	1029.6		comp21~1,3,8-p-Menthatriene	1118
	comp106~(Z)-β-Ocimene	1035.5		comp21~2-Ethylhexanol	1031.7		comp137~Phenylethyl alcohol	1119.8
	comp170~β-Phellandrene	1035.9		comp61~Limonene	1033		comp180~Methyl octanoate	1122.5
	comp654~Unknokwn C8 alcohol654	1037		comp22~unknown C10 monoterpene or other hydrocarbon	1033.1		comp181~unknown	1123.6
	comp87~Eucalyptol	1037.2		comp23~β-Phellandrene	1034.1		comp115~α-Campholenal	1131.9
	comp3003~Unknown cyclic hydrocarbon3003	1037.9		comp121~Eucalyptol	1035.7		comp23~(2E,6E)-2,6-Dimethyl-1,3,5,7-octatetraene	1141.6
	comp3004~2-Cyclopenten-1-one, 2-hydroxy-3-methyl-	1038.5		comp62~Methyldecane (unknown constitution)	1037.6		comp65~Hexyl isobutanoate	1145.5
	comp930~Dimethyl sulfone	1043.9		comp140~Isobutyl tiglate	1039		comp183~unknown Benzene	1145.9
	comp772~Unknown772	1044		comp122~(Z)-β-Ocimene	1041		comp184~unknown	1148.8
	comp407~2-Pyrrolidinone, 1-methyl-	1047.2		comp24~C9H10 aromatic compound	1041.9		comp24~Camphor	1156.3
	comp585~2-Heptanol, acetate	1047.3		comp1002~(E)-β-Ocimene	1051.4		comp122~2-Methylundecane	1163.8
	comp171~(E)-β-Ocimene	1048.6		comp128~Diethylbenzene (unknown constitution)	1054.8		comp187~Octanoic acid	1165.2
	comp586~2-Hexenoic acid, ethyl ester	1051.1		comp25~unknown	1054.9		comp188~unknown Benzene	1169.9
	comp467~4-Methyl-5H-furan-2-one	1052.3		comp26~Methylethylbenzene, unknown constitution	1056.6		comp189~unknown	1170.5
	comp252~Unknown branched hydrocarbon252	1055.5		comp92~Decahydronaphthalene	1059.8		comp25~endo-Borneol	1180.6
	comp3006~Unknown C12 branched alkane3006	1056.9		comp1026~C11 branched alkane	1060		comp190~unknown	1181.4
	comp920~Unknown920	1059.2		comp64~Methylpropylbenzene (unknown constitution)	1060.4		comp46~3-Hexenyl butanoate	1184
	comp3007~Unknown dimethylethylbenzene3007	1059.8		comp130~4-Methyldecane	1062.5		comp26~Terpinen-4-ol	1187.8
	comp64~γ-Terpinene	1060.6		comp27~1-ethyl-3,5-dimethylbenzene	1063.5		comp192~unknown	1189.8
	comp3008~Unknown3008	1060.9		comp28~Methyldecane, unknown constitution	1066		comp70~Hexyl butanoate	1190.1
	comp264~2-Octenal, (E)-	1061.1		comp246~Isobutyl tiglate	1072		comp69~3-Dodecene	1191.9
	comp656~Butanoic acid, 3-methylbutyl ester	1061.3		comp65~Methylpropylbenzene (unknown constitution)	1072.6		comp34~p-Cymen-8-ol	1192
	comp812~Unknown branched alkane812	1064.7		comp237~unknown	1081.7		comp193~2-Hexenyl butanoate	1192.7
	comp3009~trans-Decalin	1067.3		comp29~Ethyldimethylbenzene (unknown constitution)	1082.5		comp194~Ethyl octanoate	1194.6
	comp419~7-Octen-2-ol, 2,6-dimethyl-	1072.6		comp66~p-Cymenene	1089.8		comp195~Catechol	1196.2
	comp659~Acetophenone	1075.3		comp30~Ethyldimethylbenzene (unknown constitution)	1090.5		comp133~α-Terpineol	1201.4
	comp287~Unknown monoterpene alcohol287	1075.9		comp142~Dimethylbenzenemethanol	1091.3		comp108~Myrtenol	1203.6
	comp371~Unknown monoterpene371	1080.9		comp67~unknown	1093		comp97~2,6-Dimethylundecane	1212.3
	comp683~cis-Thujopsene	1082.3		comp1027~unknown aromatic compound	1094.5		comp196~unknown branched alkane	1212.9
	comp147~C8H8O (Unknown aromatic aldehyde or alcohol)147	1087.6		comp266~2-Nonanone	1095.1		comp62~2,3-Dihydrobenzofuran	1218.5
	comp172~Terpinolene	1089		comp157~Ethyl heptanoate	1099		comp130~unknown branched alkane	1221.1
	comp6010~Unknown hydrocarbon6010	1090		comp69~Methyl benzoate	1099.5		comp197~(Z)-3-Hexenyl isovalerate	1230.1
	comp420~Undecene (Unknown isomer)420	1092.4		comp32~Undecade	1101		comp73~(Z)-3-Hexenyl 3-methylbutanoate	1230.3
	comp269~2-Nonanone	1092.5		comp124~β-Linalool	1102.7		comp198~Thymol, methyl ether	1231.2
	comp522~2,4-Hexadienoic acid, ethyl ester	1092.5		comp247~Amyl isovalerate OR Isoamyl isovalerate	1107.2		comp74~Hexyl 2-methylbutanoate	1235.1
	comp57~C10H12 unknown aromatic compound57	1093		comp34~Nonanal	1107.4		comp200~unknown branched alkane	1262.2
	comp270~Unknown hydrocarbon270	1094.1		comp70~C11 aromatic compound	1108.5		comp63~Nonanoic acid	1262.3
	comp6009~Unknown hydrocarbon6009	1096.4		comp225~C11 branched alkane	1109.2		comp202~unknown branched alkane	1275.2
	comp3012~3-Octanol, 3,7-dimethyl-	1099.2		comp35~Tetramethylbenzene (unkonwn constitution)	1112.2		comp141~1-Tridecene	1292
	comp588~Heptanoic acid, ethyl ester	1099.9		comp93~Decahydro-2-methylnaphthalene (unknown constitution)	1116.1		comp50~Indole	1300.2
	comp13~Linalool	1100.3		comp158~Methyl (Z)-4-octenoate	1117		comp204~unknown	1301.3
	comp662~Benzoic acid, methyl ester	1102.5		comp72~unknown	1119.1		comp205~unknown	1302.3
	comp30~Unknown30	1104.8		comp1003~1,2,3,5-tetramethylbenzene	1124		comp206~2-Methoxy-4-vinylphenol	1315.5
	comp589~2-Nonanol	1105.9		comp36~Methyl octanoate	1126		comp207~unknown branched alkane	1322
	comp200~Nonanal	1106.6		comp94~Decahydro-2-methylnaphthalene (unknown constitution)	1132.8		comp208~unknown branched alkane	1325.8
	comp151~n-Amyl isovalerate	1107.5		comp131~unknown	1144.6		comp138~Myrtenyl acetate	1327.9
	comp6011~Unknown bracnhed alkane6011	1109.1		comp99~unknown	1146.5		comp209~unknown Sesquiterpene	1330.5
	comp288~2-Cyclohexen-1-ol, 1-methyl-4-(1-methylethyl)- (UNKNOWN cis or trans)	1109.7		comp1004~C10 aromatic compound	1148.1		comp110~δ-Elemene	1339.1
	comp104~Unknown N compound104	1111.6		comp1054~unknown	1148.7		comp210~unknown Sesquiterpene	1343.2
	comp7~Cyclohexane, 2-ethenyl-1,1-dimethyl-3-methylene-	1114		comp221~Unknown aromatic compound	1150.7		comp37~α-Cubebene	1355
	comp470~Undecane	1115.2		comp37~2-Camphonone	1152.2		comp211~unknown acid	1359.9
	comp439~Phenylethyl Alcohol	1117.1		comp193~7-Methyl-1,2,3,5,8,8a-hexahydronaphthalene OR 6-Methyl-1,2,3,5,8,8a-hexahydronaphthalene	1158.2		comp35~α-Longipinene	1363.2
	comp592~4-Octenoic acid, methyl ester	1117.4		comp134~unknown	1158.9		comp212~unknown Sesquiterpene	1367.2
	comp506~1,3,8-p-Menthatriene	1120.6		comp192~2-Methylacetophenone	1159		comp111~unknown Sesquiterpene 14	1367.4
	comp3015~Methyldecalin (Unknown configuration)3015	1123.5		comp38~1,2,3,4-tetramethylbenzene	1159		comp213~unknown Sesquiterpene	1370.4
	comp694~3-Octenoic acid, methyl ester, (Z)- or 4-Octenoic acid, methyl ester	1126		comp1029~Unknown aromatic compound	1159.6		comp29~Ylangene	1379.7
	comp593~Octanoic acid, methyl ester	1126.2		comp132~unknown	1162.5		comp28~α-Copaene	1386.1
	comp173~Unknown monoterpene173	1128.2		comp194~C12 branched alkane	1165.3		comp214~1-Tetradecene	1392.1
	comp141~2,6-Dimethyl-1,3,5,7-octatetraene, E,E-	1133.1		comp39~Unknown naphthalene	1166.4		comp215~unknown	1392.1
	comp339~Cymene, unknown configuration339	1135.9		comp195~1,2,3,4-Tetrahydronaphthalene	1169.2		comp216~unknown	1392.3
	comp3017~Methyldecalin (Unknown configuration)3017	1139.5		comp74~C9 Benzaldehyde: Ethylbenzaldehyde OR Dimethylbenzaldehyde, unknown constitution	1172		comp124~Bourbonene	1394.4
	comp3018~Benzyl nitrile	1139.5		comp1024~Methylundecane (unknown constitution)	1172.2		comp38~β-Cubebene	1396.7
	comp174~Unknown monoterpene174	1141.1		comp196~1-Methyl-1-Phenylbutane	1173.5		comp218~unknown	1400.3
	comp221~Butanoic acid, 3-hexenyl ester, (E)-	1141.5		comp260~C11 aromatic compound	1173.7		comp27~Vanillin	1402.6
	comp3020~Methyldecalin (Unknown configuration)3020	1146.6		comp125~unknown	1175.5		comp219~unknown Sesquiterpene	1404
	comp594~Acetic acid, 2-ethylhexyl ester	1148		comp100~unknown hydrocarbon	1177.3		comp220~2-Methyl-1.1'-biphenyl	1405.6
	comp8~2(4H)-Benzofuranone, 5,6,7,7a-tetrahydro-4,4,7a-trimethyl-, (R)-	1148		comp41~unknown	1180.2		comp222~unknown	1408.4
	comp666~Hexanoic acid, 2-methylpropyl ester	1151.3		comp75~unknown	1187.9		comp223~Dodecanal	1410.4
	comp886~2,6-Nonadienal, (E,Z)-	1153.9		comp217~C9 Benzaldehyde	1188.8		comp30~unknown Sesquiterpene	1414.5
	comp215~2-Bornanone (Unknown isomer)	1155.8		comp239~Dodecene (unknown configuration)	1191.7		comp224~Caryophyllene	1417.2
	comp9~Benzoic acid	1158.5		comp42~unknown	1192.9		comp143~unknown Sesquiterpene 10	1418.6
	comp615~Undecane, 4-methyl-	1160.2		comp126~1,1, or 4,7-Dimethyl-2,3-dihydro-1H-Indene	1193.8		comp225~unknown Sesquiterpene	1425.4
	comp443~Benzene, 1,4-dimethoxy-	1164.3		comp90~unknown naphthalane	1194.5		comp226~unknown Sesquiterpene	1426.5
	comp3022~Unknown3022	1165.1		comp43~Ethyl octanoate	1198.8		comp227~unknown Sesquiterpene	1430
	comp3023~Unknown3023	1168		comp77~C11 aromatic compound	1199.7		comp3~unknown Sesquiterpene	1433
	comp475~Undecane, 2-methyl-	1168.6		comp78~Methyl salicylate	1200.6		comp228~ Dimethylnaphtalene	1435.9
	comp469~Benzene, 1,3-dimethoxy-	1169.5		comp89~Dodecane	1200.7		comp96~unknown Sesquiterpene	1439.6
	comp616~2-Octenoic acid, methyl ester, (E)-	1169.6		comp79~Dimethylphenylethanone OR Ethylphenylethanone (unknown constitution)	1202.5		comp39~β-Copaene	1440
	comp300~Pinocarvone	1170.1		comp44~unknown aromatic compound	1204.6		comp118~Geranylacetone	1448.4
	comp3024~Methyldecalin (Unknown configuration)3024	1172.4		comp255~unknown aromatic compound	1206.4		comp229~unknown	1450.5
	comp211~Benzoic acid, ethyl ester	1173.5		comp198~Decanal	1209.1		comp230~unknown Sesquiterpene	1452.3
	comp493~Unknown C12 branched hydrocarbon493	1174.9		comp127~2,6-Dimethylundecane	1214.8		comp33~Isoeugenol	1453.1
	comp802~Unknown cyclic ester802	1175.4		comp240~C13 branched alkane	1222.2		comp139~unknown Sesquiterpene 7	1457.2
	comp437~p-Mentha-1,5-dien-8-ol	1175.8		comp258~unknown	1232.5		comp144~unknown Sesquiterpene 11	1461.8
	comp10~endo-Borneol	1179.2		comp199~Hexylcyclohexane	1243		comp231~unknown Sesquiterpene	1464.8
	comp3027~Unknown monoterpene alcohol3027	1181.4		comp241~Unknown branched alkane	1244.8		comp232~unknown Sesquiterpene	1465.1
	comp495~Unknown495	1182.1		comp242~Unknown branched alkane	1255.7		comp87~α-Humulene	1469.6
	comp3028~Unknown branched alkane3028	1182.8		comp160~1,3-Ditertiarybutylbenzene	1258.5		comp233~unknown Sesquiterpene	1473.9
	comp617~Cinerone	1182.8		comp200~4,7-Dimethylindan	1258.8		comp114~1-Dodecanol	1474
	comp40~3-Hexenyl butanoate	1184		comp201~4-methyldodecane	1260.7		comp40~unknown Sesquiterpene	1475.1
	comp175~Terpinen-4-ol	1185.3		comp202~2-methyldodecane	1265.3		comp234~unknown	1479.1
	comp3029~Unknown3029	1185.9		comp203~3-methyldodecane	1272.3		comp147~unknown Sesquiterpene 12	1483.5
	comp595~4-Octenoic acid, ethyl ether	1188.3		comp234~C14 branched alkane	1274.4		comp42~unknown Sesquiterpene	1485.8
	comp41~Butanoic acid, hexyl ester	1189.8		comp222~1,2,3,4-Tetrahydro-6-methylnaphthalene	1274.9		comp235~unknown	1486.2
	comp841~Hexanoic acid, butyl ester	1191.2		comp1005~Dimethyldodecane (unknown constitution)	1281.6		comp236~unknown	1486.2
	comp814~Dodecene (Unknown isomer)	1191.7		comp1032~Tridecane	1302.1		comp237~unknown	1487.1
	comp42~Butanoic acid, 2-hexenyl ester, (E)-	1192.1		comp223~1,2,3,4-Tetrahydro-5-methylnaphthalene	1303		comp238~unknown	1487.9
	comp3031~Ethyl linalool	1194.8		comp80~C11 double-ringed aromatic compound: 1-Ethylidene-1H-indene OR 2-methylnaphthalene OR 1-methylnaphthalene	1308		comp239~g-Elemene	1488.5
	comp11~Methyl salicylate	1196.9		comp261~Decyloxirane	1312.9		comp57~unknown Sesquiterpene 8	1491.6
	comp396~Unknown396	1197.2		comp205~Methylnapthalene (unknown constitution)	1326.1		comp240~1-Pentadecene	1492.5
	comp510~Naphthalene	1198		comp101~unknown branched alkane	1327.4		comp43~unknown Sesquiterpene	1494.7
	comp290~α-Terpineol	1200		comp206~1,2,3,4-Tetrahydro-2,6-dimethylnaphthalene	1329.1		comp36~unknown Sesquiterpene	1495.4
	comp6008~Unknown hydrocarbon6008	1202		comp226~C14 branched alkane	1336.8		comp241~unknown	1495.5
	comp597~Octanoic acid, ethyl ester	1204		comp81~α-Cubebene	1359.2		comp53~δ-Selinene	1496.4
	comp483~Decanal	1205.9		comp262~C14 branched alkane	1365.6		comp8~unknwon Sesquiterpene	1500.2
	comp375~2,6-Dimethyl-3,5,7-octatriene-2-ol, ,E,E-	1207.2		comp218~Unknown sesquiterpene	1379.1		comp242~unknown Sesquiterpene	1501.3
	comp234~Unknown aromatic compound234	1208		comp45~α-Copaene	1387.3		comp243~unknown Sesquiterpene	1503.4
	comp598~Butanoic acid, 1-methylhexyl ester	1210		comp1035~Tetradecene (double-bond location unknown)	1394.8		comp72~α-Farnesene	1505.6
	comp599~Hexanoic acid, 3-pentyl ester	1213		comp82~Tetradecane	1401.1		comp44~epi-Bicyclosesquiphellandrene	1506.5
	comp222~Undecane, 2,6-dimethyl-	1213.3		comp1006~[1aR-(1aα,4α,4aβ,7bα)]-1a,2,3,4,4a,5,6,7b-octahydro-1,1,4,7-tetramethyl-1H-cycloprop[e]azulene	1413.8		comp244~unknown Sesquiterpene	1507.1
	comp393~Unknown C12 Naphthalene393	1218.8		comp102~unknown	1420.5		comp45~α-Muurolene	1508.9
	comp670~Nonanoic acid, methyl ester	1222.4		comp95~α-Bergamotene	1423		comp148~γ-Cadinene	1514.1
	comp3032~Cyclohexane, 2-butyl-1,1,3-trimethyl-	1228.2		comp207~Unknown sesquiterpene	1423.1		comp246~unknown Sesquiterpene	1520.5
	comp455~Benzene, 2-methoxy-4-methyl-1-(1-methylethyl)-	1231.6		comp1007~β-Caryophyllene	1432.9		comp75~δ-Cadinene	1526.7
	comp600~Unknown ester600	1232.2		comp1008~Unknown sesquiterpene	1441.7		comp76~Calamenene	1531.1
	comp12~1,2-Benzisothiazole	1233.4		comp96~(3Z,6E)-a-Farnesene	1443.8		comp248~unknown	1540.7
	comp152~cis-3-Hexenyl isovalerate OR n-Valeric acid cis-3-hexenyl ester	1234.2		comp227~unknown	1451		comp249~unknown	1543.2
	comp3033~Cyclohexane, hexyl-	1244.7		comp208~Unknown sesquiterpene	1453.9		comp250~unknown	1546.7
	comp601~Ethyl (E)-2-octenoate or 2-Octenoic acid, ethyl ester	1245.6		comp103~unknown	1457.2		comp251~unknown Sesquiterpene	1547
	comp3034~Unknown ethyl naphthalane3034	1247.9		comp263~C15 branched alkane	1463.9		comp252~unknown Sesquiterpene	1550.4
	comp496~Linalool acetate	1249		comp1009~α-Humulene	1467.6		comp253~unknown	1554.9
	comp671~Isopentyl hexanoate	1249		comp209~Alloaromadendrene	1476.1		comp254~2-Methylpentadecane	1563.9
	comp394~Unknown C13 branched alkane394	1251.3		comp85~γ-Muurolene	1488.3		comp255~3-Methylpentadecane	1571.3
	comp672~Unknown cyclic ester672	1251.5		comp1010~C15 aromatic compound	1492		comp256~unknown	1572.9
	comp3035~1,3-bis(1,1-dimethylethyl)benzene	1251.7		comp144~α-Muurolene	1495.1		comp257~unknown Sesquiterpene	1578.6
	comp3036~Unknown branched hydrocarbon3036	1253.7		comp104~unknown branched alkane	1496.8		comp258~unknown	1582.9
	comp468~Unknown branched alkane468	1259		comp1040~Pentadecane	1501.6		comp259~unknown alcohol	1592.7
	comp454~Piperitone OR 3-Cyclohexen-1-one, 2-isopropyl-5-methyl-	1259.1		comp1011~Unknown sesquiterpene	1508.2		comp260~unknown	1610.3
	comp411~Nonanoic acid	1263.1		comp219~α-Farnesene	1513.2		comp261~unknown	1610.5
	comp3037~Unknown aromatic compound3037	1264.5		comp211~Butylated Hydroxytoluene	1521		comp262~Tetradecanal	1614.1
	comp489~3,5-Dimethoxytoluene	1267.6		comp1013~1,2,3,4-tetrahydro-1,6-dimethyl-4-(1-methylethyl)-naphthalene	1526.9		comp263~unknown	1619.5
	comp618~Benzenepropanoic acid, methyl ester	1275.6		comp1043~Unknown cyclic sesquiterpene	1535.4		comp91~unknown	1641.8
	comp3038~Thymol	1280.9		comp1014~1,2,3,4-tetrahydro-1,6-dimethyl-4-(1-methylethyl)-naphthalene	1536.3		comp77~Cadalene	1683.9
	comp517~p-Cymen-3-ol or p-Cymen-2-ol	1288.9		comp105~unknown branched alkane	1542.2		comp71~1-Heptadecene	1692.9
	comp3039~1-Tridecene	1291.5		comp83~1-Hexadecene	1594.3		comp123~Heptadecane	1699.8
	comp62~2-Undecanone	1291.5		comp251~Viridiflorol	1600.4		comp81~Tetradecanoic acid	1759.3
	comp3040~Unknown3040	1292.6		comp46~Hexadecane	1601.3
	comp899~Safrole	1294.5		comp1016~Unknown sesquiterpene alcohol	1608.9
	comp3041~Phenol, 2-methyl-5-(1-methylethyl)-	1299.6		comp8~Unknown	1689.8
	comp3042~2-Undecanol	1300.5		comp9~Unknown	1695.3
	comp619~Methyl cinnamate <(Z)->	1304.9		comp106~unknown	1712.9
	comp3043~Unknown methylnaphthalane3043	1306.2		comp187~unknown	1723.4
	comp3044~Unknown3044	1306.9		comp264~1-Octadecene	1795.8
	comp276~Undecanal	1307.4		comp188~Octadecane	1801.8
	comp878~4-Decenoic acid, methyl ester	1314.6		comp189~unknown	1868.9
	comp3047~Unknown branched alkane3047	1315.3		comp107~unknown	2047.2
	comp344~Hex-3-enyl (E)-2-methylbut-2-enoate (Unknown cis- or trans-)	1316.8		comp108~unknown	2513
	comp3048~Unknown3048	1317.6		comp109~unknown	2521.3
	comp3049~Unknown branched alkane3049	1319.5		comp265~Ethyl 2-hexenoate	9301
	comp604~Decanoic acid, methyl ester	1320.8
	comp3050~Unknown branched alkane3050	1321.3
	comp3051~Hex-3-enyl (E)-2-methylbut-2-enoate (unknown (E)- or (Z)-)	1321.5
	comp121~Unknown sesquiterpene121	1329.2
	comp3053~Unknown aromatic compound	1332.8
	comp3054~Unknown branched alkane3054	1333.5
	comp88~δ-Elemene	1341.6
	comp142~Unknown sesquiterpene142	1342.2
	comp3056~3-Cyclohexene-1-methanol, α,α,4-trimethyl-, acetate	1348.9
	comp66~α-Cubebene	1354.4
	comp3058~Unknown C14 branched alkane3058	1357.4
	comp143~α-Longipinene	1361.8
	comp277~Unknown sesquiterpene277	1365.9
	comp144~Unknown sesquiterpene144	1366.4
	comp434~Tridecane, 3-methyl-	1369.8
	comp3060~Unknown branched alkane3060	1374.1
	comp677~Unknown677	1377
	comp781~Butyl benzoate	1378.6
	comp122~α-Ylangene	1379.2
	comp3061~Unknown sesquiterpene3061	1379.2
	comp67~Cyclosativene	1380.8
	comp68~α-Copaene	1386
	comp3062~Biphenyl	1387
	comp177~Unknown sesquiterpene177	1388.7
	comp3063~Unkonwn C14 alkene3063	1391.1
	comp239~Unknown sesquiterpene239	1391.5
	comp427~Unknown sesquiterpene427	1391.7
	comp124~Unknown sesquiterpene124	1392.6
	comp3064~β-Bourbonene	1392.9
	comp125~Isoledene	1396
	comp69~β-Elemene	1396.2
	comp620~Methyl cinnamate <(E)->	1399.6
	comp126~Unknown sesquiterpene126	1402.5
	comp3065~Unknown hydrocarbon3065	1403
	comp444~Tetradecane	1404
	comp3066~Unknown sesquiterpene3066	1404.8
	comp888~Unknown sesquiterpene888	1406.2
	comp428~Dodecanal	1409
	comp248~Unknown sesquiterpene248	1410.4
	comp429~Unknown sesquiterpene429	1414.9
	comp3075~Unknown sesquiterpene3075	1415.1
	comp70~Unknown sesquiterpene70	1418.1
	comp178~Bergamotene (unknown isomer)	1419.8
	comp3067~Unknown sesquiterpene3067	1420.5
	comp298~Longifolene	1424
	comp871~Unknown ester871	1425.2
	comp44~Tricyclo[2.2.1.0(2,6)]heptane, 1,7-dimethyl-7-(4-methyl-3-pentenyl)	1426
	comp3068~Unknown sesquiterpene3068	1428.3
	comp90~β-Ylangene	1428.4
	comp46~Unknown sesquiterpene46	1429.8
	comp3069~Unkonwn sesquiterpene3069	1431.3
	comp71~β-Caryophyllene	1433
	comp72~γ-Elemene	1436.1
	comp3070~Unknown sesquiterpene3070	1437.8
	comp391~Unknown sesquiterpene391	1438.3
	comp91~Unknown sesquiterpene91	1440.5
	comp206~Unknown sesquiterpene206	1440.8
	comp48~α-Guaiene	1443.5
	comp476~Unknown sesquiterpene476	1446.4
	comp92~5,9-Undecadien-2-one, 6,10-dimethyl (E or Z)	1447.5
	comp736~Benzene, 1-(1,5-dimethylhexyl)-4-methyl-	1448.2
	comp244~Thujopsene (Unknown isomer)	1448.9
	comp49~Unknown sesquiterpene49	1450.2
	comp363~Unknown sesquiterpene363	1451.8
	comp324~(E)-β-Farnesene	1454.5
	comp3072~Unknown branched alkane3072	1458.9
	comp129~cis-muurola-3,5-diene	1459.8
	comp3073~Unknown sesquiterpene3073	1460.2
	comp231~Unknown sesquiterpene231	1466.3
	comp765~Unknown sesquiterpene765	1467.6
	comp3076~Tetradecane, 3-methyl-	1468
	comp74~α-Humulene	1469.4
	comp3077~Unknown sesquiterpene3077	1470.8
	comp75~Alloaromadendrene	1472.2
	comp105~Unknown sesquiterpene105	1472.6
	comp111~1-Dodecanol	1472.6
	comp3078~Unknown sesquiterpene3078	1478.1
	comp188~Unknown sesquiterpene188	1481.4
	comp3079~Unknown sesquiterpene3079	1481.7
	comp6004~Unknown sesquiterpene6004	1482.6
	comp3080~Unknown aromatic compound3080	1482.7
	comp739~β-Himachalene	1483.9
	comp3081~Cuparene	1485.3
	comp50~γ-Muurolene	1488.1
	comp3083~1-Pentadecene	1490.7
	comp20~Unkown sesquiterpene20	1491.5
	comp96~D-Germacrene	1491.5
	comp51~Unknown sesquiterpene51	1495.1
	comp326~Unknown sesquiterpene326	1498.4
	comp741~Unknown sesquiterpene741	1499.1
	comp77~β-Selinene	1502.8
	comp358~Unknown sesquiterpene358	1502.9
	comp254~(E, E)-α-Farnesene	1503.5
	comp97~α-Muurolene	1505.4
	comp742~α-Zingiberene	1507.9
	comp3086~Tridecanal	1509.5
	comp435~Unknown sesquiterpene435	1509.5
	comp78~α-Selinene	1509.6
	comp130~Unknown sesquiterpene130	1512.1
	comp21~β-Bisabolene	1512.1
	comp891~Unknown sesquiterepene891	1512.4
	comp3087~Unknown sesquiterpene3087	1515.9
	comp892~Unknown sesquiterpene892	1519.3
	comp108~Unknown sesquiterpene108	1521.7
	comp3089~Unknown sesquiterpene3089	1522.6
	comp3090~Unknown sesquiterpene3090	1523.1
	comp3091~Benzoic acid, 4-ethoxy-, ethyl ester	1523.9
	comp80~Calamenene	1527
	comp354~γ-Cadinene	1529.4
	comp743~β-Sesquiphellandrene	1530.5
	comp3092~Unkonwn sesquiterpene3092	1531.6
	comp355~δ-Cadinene	1532.1
	comp81~Unknown sesquiterpene81	1532.1
	comp3094~Unknown sesquiterpene3094	1538.8
	comp52~Naphthalene, 1,2,3,4,4a,7-hexahydro-1,6-dimethyl-4-(1-methylethyl)-	1541.5
	comp184~Unknown sesquiterpene184	1544.5
	comp3095~Unknown sesquiterpene3095	1546.8
	comp82~Unknown sesquiterpene82	1548.8
	comp22~α-Calacorene	1550.7
	comp364~Unknown sesquiterpene364	1552.8
	comp84~Unknown sesquiterpene84	1553.7
	comp310~Unknown sesquiterpene alcohol310	1554.5
	comp416~Dodecanoic acid	1554.7
	comp526~Unknown sesquiterpene526	1559.8
	comp3097~Pentadecane, 2-methyl-	1560.4
	comp365~Unknown sesquiterpene365	1567.4
	comp571~Unknown sesquiterpene571	1569.6
	comp207~β-Calacorene	1571.2
	comp3099~Unknown3099	1587
	comp6005~Unknown6005	1591.1
	comp3100~Unknown sesquiterpene3100	1591.8
	comp53~Unknown sesquiterpene53	1594
	comp366~Caryophyllene oxide	1594.8
	comp185~Unknown sesquiterpene oxide	1599.2
	comp6003~Unknown sesquiterpene alcohol6003	1614.6
	comp325~Unknown sesquiterpene325	1617.9
	comp3102~Dodecanoic acid, 1-methylethyl ester	1619.6
	comp919~Unknown sesquiterpene alcohol919	1620.7

## Sheet: Tab S2 - Madagascar - RNP2016
Aliphatics				1									1												1	1	1						1	1		1				1					1
Aromatic												1		1																		1					1
C5-branched						1
Terpenes					1		1		1	1	1					1	1	1	1	1	1	1	1					1	1	1	1				1			1	1		1	1	1	1		1	1	1	1
N/S								1							1
Misc cyclic																								1
Unknown
sample	species	families	n.fruits	comp1~Acetic acid	comp10~endo-Borneol	comp101~Butanoic acid, 3-methyl-	comp102~α-Pinene	comp104~Unknown N compound104	comp105~Unknown sesquiterpene105	comp106~(Z)-β-Ocimene	comp108~Unknown sesquiterpene108	comp11~Methyl salicylate	comp111~1-Dodecanol	comp114~Benzaldehyde	comp12~1,2-Benzisothiazole	comp121~Unknown sesquiterpene121	comp122~α-Ylangene	comp124~Unknown sesquiterpene124	comp125~Isoledene	comp126~Unknown sesquiterpene126	comp129~cis-muurola-3,5-diene	comp13~Linalool	comp130~Unknown sesquiterpene130	comp133~1,2-Cyclopentanedione	comp134~2-Hexenoic acid, methyl ester, (E)-	comp137~1-Hexanol	comp14~3-Octanone	comp141~2,6-Dimethyl-1,3,5,7-octatetraene, E,E-	comp142~Unknown sesquiterpene142	comp143~α-Longipinene	comp144~Unknown sesquiterpene144	comp145~Styrene	comp146~1-Hexanol, 2-ethyl-	comp147~C8H8O (Unknown aromatic aldehyde or alcohol)147	comp149~5-Hepten-2-one, 6-methyl-	comp15~4-Hexen-1-ol, acetate (Unknown (E)- or (Z)-)	comp153~Unknown xylene153	comp154~α-Thujene	comp157~β-Thujene	comp16~Acetic acid, hexyl ester	comp162~β-Myrcene	comp165~α-Phellandrene	comp168~α-Terpinene	comp169~Cymene (unknown configuration169)	comp17~2-Hexen-1-ol, acetate	comp170~β-Phellandrene	comp171~(E)-β-Ocimene	comp172~Terpinolene	comp173~Unknown monoterpene173
MG6	Ficus_lutea	Moraceae	3	0.112395	0	0	0.00988179	0	0	0	0.0111685	0	0	0	0	0	0	0	0	0	0	0	0	0	0	0	0.0100158	0	0	0	0	0.00333376	0	0	0	0.00775872	0	0	0.0464963	0.00533249	0.00728948	0	0	0.00795913	0	0	0.00432582	0	0
MG8	Syzygium_emirnese	Myrtaceae	5	0.08519	0	0	0.0638987	0	0	0	0	0	0	0	0	0	0	0	0	0	0	0	0	0.00425955	0	0	0	0	0	0	0	0	0	0	0	0.11351	0	0	0.118932	0.0229513	0	0	0	0.0256365	0	0	0.00244606	0	0
MG90	Micronychia_macrophylla	Anacardiaceae	7	0.00742294	0	0	0.00044963	0	0	0	0.0486244	0	0	0.000704429	0	0.000823938	0.00203647	0	0.0307397	0.000428636	0.0630854	0	0.0236113	0.000141429	0	0	0	0	0	0	0.00152556	0.000389653	0.00133051	0	0.000141504	0	0.00195083	0	0.0067286	0	0.101424	0	0.000334202	0.000810456	0	0.0007129	0	0	0
MG92	Mussaenda_arcuata	Rubiaceae	5	0.0799774	0	0	0.029882	0	0	0	0.00380174	0.108292	0.0351596	0	0	0	0	0	0	0	0	0	0	0	0	0.0298029	0	0	0	0	0	0.00540677	0	0	0	0	0	0	0.00944958	0	0	0	0	0.00846102	0	0	0.0186884	0.00320742	0
MG119	Ficus_reflexa	Moraceae	5	0	0	0	0	0	0	0	0	0	0.0742065	0.0253058	0	0	0	0	0	0	0	0	0	0	0	0	0	0	0	0	0	0.0135891	0.0327245	0	0.0206032	0	0	0	0	0	0	0	0	0	0	0.00199517	0.0230394	0	0
MG134	Ficus_botryoides	Moraceae	2	0.111514	0	0	0	0.00488321	0	0	0.00929492	0.0186775	0	0.0129287	0	0	0	0	0	0	0	0	0	0.00348261	0	0	0	0.0052145	0	0	0	0.0543011	0	0.00276196	0.0326064	0	0	0.00208602	0	0	0	0	0	0.0432323	0	0	0.0288779	0	0
MG196	Piper_sp1	Piperaceae	6	0.00130368	0	0	0.00208692	0	0	0	0.0035169	0	0	0.000467781	0	0	0.0465228	0	0	0	0.0060134	0	0.00306084	0.000292887	0	0	0	0	0	0	0.00198777	0	0.00195194	0	0.000605478	0	0.00159399	0.000747006	0.0310202	0	0.0149254	0.0641052	0.00113124	0.00545293	0	0.0138748	0	0.00760846	0
MG209	Syzygium_emirnese	Myrtaceae	7	0	0	0	0.00887586	0	0	0	0	0.00423734	0	0	0	0	0	0	0	0	0	0	0	0	0	0.0587738	0	0	0	0	0	0	0	0	0	0	0	0	0	0.131986	0	0	0	0	0	0	0.005486	0	0
MG227	Syzygium_emirnese	Myrtaceae	7	0.232885	0	0	0	0	0	0	0	0	0	0	0.00542871	0	0	0	0	0	0	0	0	0	0	0.0836086	0	0	0	0	0	0.0344029	0	0	0	0	0	0	0	0	0	0	0	0	0	0.00405558	0	0	0
MG232	Mussaenda_arcuata	Rubiaceae	8	0.00597245	0	0	0.0332019	0	0	0	0.00635976	0	0.000558196	0.0199726	0	0	0	0	0	0	0	0	0	0	0	0.006318	0	0	0	0	0	0.106256	0.00534975	0	0.000387749	0	0	0	0	0	0	0	0	0	0	0	0	0	0
MG238	Psychotria_sp1	Rubiaceae	3	0.0225557	0.30705	0	0.0221657	0	0	0	0	0.0375024	0	0.00302658	0	0	0	0	0	0	0	0.0636969	0	0	0.0870694	0	0	0.0152345	0	0	0	0	0.00140806	0	0.000545231	0	0	0	0.00835795	0	0	0	0	0	0	0.0464177	0.122828	0	0
MG249	Syzygium_emirnese	Myrtaceae	7	0.0205295	0	0	0	0	0	0	0.0139339	0.00721168	0.0356164	0.0240431	0	0	0	0	0	0	0	0	0	0	0	0.0237187	0	0	0	0	0	0	0	0	0.00307632	0.0431987	0	0	0	0.0134813	0	0	0	0	0	0.00627012	0	0	0
MG256	Piper_sp1	Piperaceae	7	0	0	0	0.000911991	0	0	0	0.000496107	0	0	0.00135875	0	0	0.0110576	0	0	0	0.000543764	0.0143282	0.00167079	0	0	0	0	0	0	0	0	0	0.00140006	0	0.00234852	0	0	0	0	0	0.0321419	0.0996409	0	0.0156548	0	0.111457	0.00627801	0.0106484	0.0010777
MG258	Oncostemum_nervosum	Primulaceae	5	0.0325519	0.0139081	0	0	0	0	0	0.0328087	0	0.0148686	0.00244748	0	0	0	0	0	0	0	0.0970807	0	0	0	0	0.0806799	0	0	0	0	0	0	0	0.00451638	0	0	0	0	0	0	0	0	0	0	0.000346961	0.00551982	0	0
MG260	Oncostemum_botryoides	Primulaceae	6	0.00251845	0	0	0.00170041	0	0	0	0.000278605	0.00313421	0	0	0	0	0	0	0	0	0	0	0	0	0	0	0	0	0	0	0	0	0	0	0.000639146	0	0	0	0	0	0.000515676	0.00403206	0	0	0	0.00204569	0.0010627	0	0
MG262	Ficus_tiliifolia	Moraceae	2	0	0	0	0	0	0.000129031	0	0.000537874	0.00123405	0	0	0	0	0.00127568	0	0	0	0	0	0	0	0.011547	0	0	0	2.41018e-05	7.61838e-05	0.000141945	0	0	0	0	0	0	0	0	0.0181506	3.26898e-05	0	0	0	0.0010148	0	0	0	0
MG275	Oncostemum_nervosum	Primulaceae	4	0	0	0	0	0	0	0	0	0	0.00452241	0.00690241	0	0	0	0	0	0	0	0	0	0	0	0	0	0	0	0	0	2.79115e-05	0.0221235	0	0.0483963	0	0	0	0	0	0	0	0	0	0	0	0.00425919	0	0
MG279	Mussaenda_arcuata	Rubiaceae	4	0	0	0	0	0	0	0	0	0.0449263	0.00269854	0.0021514	0	0	0	0	0	0	0	0	0	0	0	0	0	0	0	0	0	0	0.0315004	0	0	0	0	0	0	0	0	0	0	0	0	0	0.0302726	0	0
MG287	Oncostemum_botryoides	Primulaceae	4	0	0	0	0	0	0	0	0	0.00250911	0.000753436	0.00378784	0	0	0	0	0	0	0	0	0	0	0	0	0	0	0	0	0	0	0.00388542	0	0.000667292	0	0	0	0	0	0	0.00234296	0	0	0	0.00332689	0	0	0
MG299	Pyrostria_sp1	Rubiaceae	2	0	0	0	0	0	0	0	0.00380833	0.0214796	0.00336696	0.0113426	0	0	0	0	0	0	0	0	0	0	0.0127471	0.086764	0	0	0	0	0	0	0.00621415	0	0.000944531	0.017133	0	0	0	0.110344	0.00152771	0	0	0	0	0.0268383	0.00708497	0	0
MG305	Psychotria_sp1	Rubiaceae	5	0.0149173	0	0	0.0214826	0	0	0	0	0.00174152	0.0644319	0.00666166	0	0	0	0	0	0	0	0.0543929	0	0	0.049147	0	0	0.0144034	0	0	0	0.00538591	0.0081991	0	0.00272555	0	0	0	0	0	0.00229691	0	0	0.00924266	0	0.0329786	0.333036	0	0
MG306	Oncostemum_nervosum	Primulaceae	5	0.00264844	0.0175845	0	0.122688	0	0	0	0	0.00207472	0.0828358	0.00884609	0	0	0	0	0	0	0	0	0	0	0	0	0	0	0	0	0	0.00853522	0.0291941	0	0	0	0	0	0.00167697	0	0.00238187	0	0	0	0	0.0221092	0.00356999	0	0
MG307	Oncostemum_nervosum	Primulaceae	6	0.13348	0	0.0188341	0.0379989	0	0	0	0.0137616	0	0.0387642	0.00506552	0	0	0	0	0	0	0	0	0	0	0	0	0.00276144	0	0	0	0	0	0.0167544	0	0	0	0	0	0	0	0.00350031	0.00897626	0	0	0	0.0467838	0.0303723	0	0
MG309	Syzygium_emirnese	Myrtaceae	7	0.0156225	0	0	0.0200767	0	0	0	0.010262	0	0.0195992	0.00684883	0	0	0	0	0	0	0.00647255	0	0	0	0	0	0	0	0	0	0	0	0.00275154	0	0	0.0408859	0	0	0.00453314	0.0201453	0.00340626	0	0	0	0	0.0736623	0.0127128	0	0
MG316	Garcinia_sp1	Clusiaceae	2	0.0015541	0	0	0	0	0	0.0404406	0.00104782	0.00117099	8.74841e-05	0	0	0	0	0	0	0	0	0	0	0	0.0242948	0	0	0.00176249	0	0	0	0	0.000435205	0	0	0	0	0	0	0	0.00658731	0	0	0	0	0	0.102928	0	0.0102331
MG317	Ficus_tiliifolia	Moraceae	4	0	0	0	6.96706e-05	0	0	0	0.000286174	0.000203557	3.22853e-06	0	0	0	0	0	0	0	0	0	0	0	0.00326589	0	0	0	0.000655893	0	0	0	0	0	0	0	0	0	0	0.0028944	0	0	0	0	0.000185201	0.00020592	0.000806137	0	0
MG321	Mussaenda_arcuata	Rubiaceae	4	0.0251602	0	0	0	0	0	0	0	0.015908	0	0.0100974	0	0	0	0	0	0	0	0	0	0	0	0	0	0	0	0	0	0.00397799	0.0798177	0	0.0107182	0	0	0	0	0	0	0	0	0	0	0.0171865	0	0	0
MG323	Psychotria_sp1	Rubiaceae	2	0	0.364069	0	0.0364448	0	0	0	0.00451054	0	0	0.00090989	0	0	0	0	0	0	0	0.0367847	0	0	0.0248116	0.00461664	0.0116916	0	0	0	0	0.000128492	0	0	0.00920245	0	0	0	0	0	0	0	0	0.0141633	0	0.0148187	0	0	0
MG325	Psychotria_sp1	Rubiaceae	3	0.11226	0	0	0.0491096	0	0	0	0	0.0328599	0	0.0231455	0	0	0	0	0	0	0	0.155132	0	0	0.0137977	0	0.00606544	0	0	0	0	0	0	0	0.0185428	0	0	0	0	0	0	0	0	0	0	0.000871315	0.269227	0	0
MG333	Micronychia_macrophylla	Anacardiaceae	6	0	0	0	0.0891419	0	0	0	0.00171775	0	0.000346387	0	0	0	0	0	0	0	0	0.00460465	0	0	0	0	0	0.000618045	0	0	0	0	0	0	0	0.000537683	0	0.00817598	0.0840239	0	0.0579407	0.00677168	0.0274362	0	0	0.0389036	0.0011869	0.0237461	0
MG334	Garcinia_sp1	Clusiaceae	3	0	0	0	0	0	0	0.023138	0.000735043	8.60348e-05	0.000193244	0	0	0	0	0	0	0	0.00150852	0	0	0	0.0580155	0	0	0.00780835	0	0	0	0.00047801	0	0	0	0	0	0	0	0	0.00410142	0	0	0	0	0	0.050606	0	0.00516359
MG337	Oncostemum_nervosum	Primulaceae	6	0	0.00950314	0	0.00893888	0	0	0	0.0263169	0.00707085	0.0155899	0.00280687	0	0	0	0	0.0352773	0	0	0	0	0	0	0	0	0	0	0	0	0.00657407	0.0203313	0	0.00097293	0	0	0	0.00353085	0	0.00116059	0	0	0	0	0.00681112	0	0	0
MG338	Oncostemum_nervosum	Primulaceae	7	0	0	0	0.00359058	0	0	0	0.0294021	0	0	0.00118448	0	0	0	0	0	0.000983448	0.00146963	0	0	0	0	0	0	0	0	0	0	0	0.00902562	0	0.000965667	0	0	0	0	0	0	0	0	0	0	0.00439581	0.000675236	0	0
MG339	Micronychia_macrophylla	Anacardiaceae	6	0	0	0	0.0818652	0	0	0	0.00488585	0	0	0.000211252	0	0	0.000856911	0	0	0.000555729	0.0291437	0.00761652	0.00612383	0	0	0	0	0.000279829	0	0	0.000901008	0	0	0	0	0.00330261	0	0.00675879	0.292213	0	0.0281046	0.00164295	0.0124261	0.00987786	0	0.0146618	0.00169271	0.00855977	0
MG346	Coptosperma_SP1	Rubiaceae	5	0.00729294	0	0	0	0	0	0	0.00269035	0.0013259	0	0.00804839	0	0	0	0	0.00124433	0	0	0	0	0	0.0123986	0	0	0	0	0	0	0.00550233	0	0	0	0	0	0	0	0	0	0	0	0	0	0	0	0	0
MG348	Oncostemum_nervosum	Primulaceae	7	0	0	0	0	0	0	0	0.0322778	0	0	0	0	0	0.0109612	0	0	0	0	0	0	0	0	0	0	0	0	0	0	0	0	0	0.0020434	0	0	0	0	0	0	0	0	0	0	0	0	0	0
MG355	Coptosperma_SP1	Rubiaceae	3	0	0	0	0	0	0	0	0.00132459	0.00200039	0	0.00405149	0	0	0	0	0.000922046	0	0	0	0	0	0.00959553	0.00203644	0	0	0	0	0	0	0	0	0	0	0	0	0.000467791	0	0	0	0	0	0	0	0	0	0
MG361	Ficus_botryoides	Moraceae	3	0	0	0	0	0	0	0	0.0115602	0.00952271	0	0.00260462	0	0	0	0	0.0231941	0	0	0	0	0	0	0	0	0.00332773	0	0	0	0	0	0	0.0130521	0	0	0.00310835	0	0	0	0	0	0.0525229	0	0	0.0188521	0	0
MG382	Eugenia_sp1	Myrtaceae	2	0.00212734	0	0	0.0018803	0	0	0	0.0161268	0	0	0	0	0	0.0153736	0	0.0301478	0	0	0	0	0	0	0	0	0	0	0	0	0	0	0	0	0	0	0	0	0	0.0435837	0.0175206	0	0	0	0.00776345	0.00275625	0.00101802	0
MG384	Mussaenda_arcuata	Rubiaceae	4	0	0	0	0	0	0	0	0.0660692	0	0	0.0100823	0	0	0	0	0	0	0	0	0	0	0	0	0	0	0	0	0	0	0	0	0	0	0	0	0	0	0	0	0	0	0	0	0	0	0
MG400	Oncostemum_nervosum	Primulaceae	7	0	0	0	0	0	0	0	0.154614	0	0	0	0	0	0	0	0	0	0	0	0	0	0	0	0	0	0	0	0	0	0	0	0	0	0	0	0	0	0	0	0	0.0255278	0	0	0.1438	0	0
MG401	Oncostemum_nervosum	Primulaceae	4	0	0	0	0	0	0	0	0.0157925	0	0	0	0	0	0	0	0	0	0	0	0	0	0	0	0	0	0	0	0	0	0	0	0	0	0	0	0	0	0	0	0	0	0	0	0	0	0
MG406	Syzygium_emirnese	Myrtaceae	8	0.181415	0	0	0	0	0	0	0.0217614	0	0	0.0324437	0	0	0	0	0	0	0	0	0	0	0	0	0	0	0	0	0	0	0	0	0	0	0	0	0	0.0509931	0	0	0	0	0	0	0	0	0
MG429	Ficus_tiliifolia	Moraceae	2	0.00351377	0	0	0	0	0	0	0	0	0	0	0	0	0	0	0	0	0	0	0	4.36582e-05	0.00715351	0	0	0	0	0	0	0	0	0	0	0	0	0	0	0.0186755	0	0	0	4.57167e-05	0.00861868	0	0.000148873	0	0
MG430	Ficus_lutea	Moraceae	3	0.0126307	0	0	0	0	0	0	0.015758	0	0	0.00272122	0	0	0	0	0.00776984	0	0	0	0	0	0	0	0	0	0	0	0	0	0	0	0	0.0137499	0	0	0	0	0	0	0	0	0	0	0	0	0
MG433	Ficus_botryoides	Moraceae	2	0	0	0	0	0	0	0	0	0.0126205	0	0	0	0	0	0	0	0	0	0	0	0	0	0	0	0.00406152	0	0	0	0	0	0	0.298079	0.011984	0	0	0	0	0	0	0	0.0764473	0	0	0.0488706	0	0
MG446	Tina_striata	Sapindaceae	5	0	0	0	0	0	0	0	0	0	0	0.000392992	0	0.000150735	0	0	0.0244552	0	0	0	0	0	0	0	0	0	0	0	0	1.89151e-05	0	0	6.57232e-05	0	3.09769e-05	0	0	0	0	0	0	0	0	0	0.00039928	0	0
MG452	Chassalia_ternifolia	Rubiaceae	2	0.453707	0	0	0	0	0	0	0	0.0184428	0	0.149461	0.0132143	0	0	0	0	0	0	0	0	0	0	0	0	0	0	0	0	0.0365291	0	0	0.0287455	0	0	0	0	0	0	0	0	0	0	0	0	0	0
MG455	Oncostemum_nervosum	Primulaceae	5	0.439695	0.0397007	0	0	0	0	0	0	0	0	0.00851566	0	0	0	0	0	0	0	0.176241	0	0	0	0	0.102589	0	0	0	0	0.0334257	0	0	0	0	0	0	0	0	0	0	0	0	0	0	0.0226015	0	0
MG458	Eugenia_sp1	Myrtaceae	1	0.0225698	0	0	0.0453944	0	0	0	0.00986579	0	0	0	0	0	0.0107544	0	0.0150317	0	0	0	0	0	0	0	0	0	0	0	0	0	0	0	0.0009816	0	0	0	0	0	0.0555855	0.0147856	0	0.00655003	0	0	0.00621888	0	0
MG468	Ficus_tiliifolia	Moraceae	3	0	0	0	0	0	0	0	5.45043e-05	4.39321e-05	0	7.5006e-05	0	0	0	0	0	0	0	0	0	0	0.00438024	0	0	0	0	0	0	0.000398441	0	0	0.00036412	0	0	0	0	0.00188255	0	0	0	0	0	0	3.27883e-05	0	0
MG469	Oncostemum_botryoides	Primulaceae	1	0.174799	0	0	0	0	0	0	0	0.00536717	0	0	0	0	0	0	0	0	0	0	0	0	0	0	0	0	0	0	0	0	0	0	0.0397983	0	0	0	0	0	0	0	0	0.00565895	0	0	0	0	0
MG473	Tina_striata	Sapindaceae	5	0	0	0	0.000547906	0	0	0	0	0	0	0.0012542	0	0	0	0	0.00538724	0	0	0	0	0	0	0	0	0	0	0	0	0.000360799	0	0	5.63048e-05	0	0	0	0.000361293	0	0.000754728	0	0	0.00010947	0	0	0.000156692	0	0
MG474	Micronychia_macrophylla	Anacardiaceae	7	0	0	0	0.0698154	0	0	0	0.00245888	0	0	0.000401601	0	0	0	0	0.00519673	0	0.00098467	0.00216971	0.000609455	0	0	0	0	0.000773913	0	0	0	0	0	0	0	0	0	0	0	0	0.0282516	0.0644676	0.000285985	0	0	0.0744939	0.000397724	0.0792433	0.000490234
MG488	Tina_striata	Sapindaceae	7	0.00437068	0	0	0	0	0	0	0.0019698	0	0	0	0	0	0	0	0.00843435	0	0	0	0	0	0	0	0	0	0	0	0	0	0	0	0	0	0	0	0	0	0	0	0	0	0	0	0.000982172	0	0
MG496	Piper_sp1	Piperaceae	7	0.0137214	0	0	0.0135163	0	0	0	0.00407833	0	0	0	0	0.00275134	0	0	0.0116175	0.000332595	0.00890406	0.024453	0.0033937	0	0	0	0	0	0	0	0.00187711	0.00215706	0	0	0.00228733	0	0	0	0.0802414	0	0.0244166	0.0951703	0	0.0165031	0	0.134599	0.00476367	0.00244462	0
MG500	Ficus_lutea	Moraceae	6	0	0	0	0	0	0	0	0.0359782	0	0	0.00173625	0	0	0	0	0.0141254	0	0.00226093	0	0	0	0	0	0	0.000466069	0	0	0	0	0	0	0	0	0	0	0	0	0.000997564	0	0	0.00179175	0	0.00227279	0.0111336	0	0
MG505	Coptosperma_SP1	Rubiaceae	6	0.015283	0	0	0	0	0	0	0	0.00132351	0	0.0111999	0	0	0	0	0	0	0	0	0	0	0.00691884	0.0040274	0	0	0	0	0	0.0094394	0	0	0.0010828	0	0	0	0	0	0	0	0	0	0	0	0.000346364	0	0
MG508	Piper_sp1	Piperaceae	7	0	0	0	0.00342903	0	0	0	0.00458862	0	0	0.000124156	0	0	0	0	0.0260049	0	0.0289001	0.0427969	0.00605439	0	0	0	0	0	0	0	0	0.00298684	0	0	0.00639646	0	0	0	0.0459356	0	0.0145671	0.0328839	0	0.00563638	0	0.133386	0.0350311	0.00327942	0
MG513	Chassalia_ternifolia	Rubiaceae	5	0	0	0	0	0	0	0	0	0	0	0	0	0	0	0	0	0	0	0	0	0	0	0	0	0	0	0	0	0	0	0	0.196717	0	0	0	0	0	0	0	0	0	0	0	0	0	0
MG528	Coptosperma_SP1	Rubiaceae	4	0.0243565	0	0	0	0	0	0	0	0.00110591	0	0.0121707	0	0	0	0	0	0	0	0	0	0	0.00503619	0.0200213	0	0	0	0	0	0	0	0	0.0012317	0	0	0	0	0	0	0	0	0	0	0	0	0	0
MG529	Pyrostria_sp1	Rubiaceae	4	0.017433	0	0	0	0	0	0	0	0.0305172	0	0.00687435	0	0	0	0	0	0	0.000466564	0.00585381	0	0	0.0173161	0.0627016	0	0	0	0	0	0	0	0	0	0	0	0	0	0	0	0	0	0	0	0	0.000421069	0	0
MG534	Macaranga_myriolepida	Euphorbiaceae	8	0	0	0	0	0	0	0	0.0640962	0	0	0.000826393	0	0	0.00989717	0.00181925	0.000991483	0.00169866	0.004219	0.0182743	0	0	0	0	0	0	0	0	0	0	0	0	0	0.00193201	0	0	0	0	0.00131765	0	0	2.50242e-05	0	0	0.000640699	0	0
MG535	Macaranga_myriolepida	Euphorbiaceae	7	0	0	0	0	0	0.00529758	0	0.0611486	0	0	0	0	0	0	0	0.00346311	0	0	0.0566902	0	0	0	0	0	0	0	0	0	0	0	0	0.000993976	0.0294969	0	0	0.00102972	0	0	0	0	0	0	0	0.000506087	0	0
MG542	Ficus_tiliifolia	Moraceae	3	0	0	0	0	0	0	0	0.000159553	0.000259359	0.000296572	0	0	0	0.000175382	0	0	0	0	0	0	0	0.00968371	0	0	0	0	0	0	0	0	0	0	0	0	0	0	0.00884683	0	0	0	0	0.00107165	0	0	0	0
MG547	Ficus_botryoides	Moraceae	2	0	0	0	0	0	0	0	0.00243506	0.00273558	0	0	0	0	0	0	0.000594961	0	0	0	0	0	0	0	0	0	0	0	0	0	0	0	0.000237224	0	0	0	0	0	0	0	0.00446361	0.0080485	0	0	0.00216121	0	0
MG554	Macaranga_myriolepida	Euphorbiaceae	8	0.00202794	0	0	0	0	0.00877452	0	0.0527455	0	0	0.000157836	0	0	0.0164182	0.00195656	0.0011886	0.00123044	0.00446226	0	0	0	0	0	0	0	0	0	0	0	0	0	0	0.00467437	0	0	0.00134865	0	0	0	0	0.000337888	0	0	0	0	0
MG555	Macaranga_myriolepida	Euphorbiaceae	7	0.0347372	0	0	0	0	0	0	0.0643501	0	0	0.00326642	0	0	0.0128696	0.00191645	0.00137465	0.00110311	0.00491915	0.00509241	0	0	0	0	0	0	0	0	0	0	0	0	0	0.00159158	0	0	0	0	0.00128903	0	0	3.5607e-05	0	0	0	0	0
[truncated: 279 more columns]

## Sheet: Tab S3 - Madagascar - RNP2017
Aliphatics				1							1										1	1			1		1	1						1											1
Aromatic										1														1					1
C5-branched					1
Terpenes						1	1	1	1				1	1	1	1	1	1	1				1			1				1	1	1	1		1	1	1	1	1	1	1	1	1			1	1	1	1
N/S												1
Misc cyclic																				1																								1
Unknown
sample	species	families	n.fruits	comp1~Acetic acid	comp101~Butanoic acid, 3-methyl-	comp102~α-Pinene	comp105~Unknown sesquiterpene105	comp106~(Z)-β-Ocimene	comp108~Unknown sesquiterpene108	comp11~Methyl salicylate	comp111~1-Dodecanol	comp12~1,2-Benzisothiazole	comp121~Unknown sesquiterpene121	comp122~α-Ylangene	comp125~Isoledene	comp126~Unknown sesquiterpene126	comp129~cis-muurola-3,5-diene	comp13~Linalool	comp130~Unknown sesquiterpene130	comp133~1,2-Cyclopentanedione	comp137~1-Hexanol	comp14~3-Octanone	comp141~2,6-Dimethyl-1,3,5,7-octatetraene, E,E-	comp145~Styrene	comp146~1-Hexanol, 2-ethyl-	comp149~5-Hepten-2-one, 6-methyl-	comp152~cis-3-Hexenyl isovalerate OR n-Valeric acid cis-3-hexenyl ester	comp16~Acetic acid, hexyl ester	comp161~Unknown Ethylmethylbenzene161	comp162~β-Myrcene	comp165~α-Phellandrene	comp168~α-Terpinene	comp169~Cymene (unknown configuration169)	comp17~2-Hexen-1-ol, acetate	comp170~β-Phellandrene	comp171~(E)-β-Ocimene	comp172~Terpinolene	comp173~Unknown monoterpene173	comp174~Unknown monoterpene174	comp175~Terpinen-4-ol	comp177~Unknown sesquiterpene177	comp178~Bergamotene (unknown isomer)	comp184~Unknown sesquiterpene184	comp186~2(5H)-Furanone	comp19~2,2,4,4-Tetramethyloctane	comp20~Unkown sesquiterpene20	comp206~Unknown sesquiterpene206	comp207~β-Calacorene	comp21~β-Bisabolene
DMG39	Weinmannia_rutenbergii	Cunoniaceae	4	0.0707801	0	0.351576	0	0	0	0	0	0	0	0	0	0	0	0	0	0	0	0	0	0	0	0	0	0	0	0.0422231	0	0	0	0	0	0	0	0	0	0	0	0	0	0	0	0	0	0	0
DMG55	Syzygium_parkeri	Myrtaceae	5	0.00932687	0	0.0282155	0	0	0	0	0.0169838	0.0200598	0	0	0	0	0	0	0	0	0	0	0	0	0.131363	0	0	0	0	0	0	0	0	0	0	0	0	0	0	0	0	0	0	0	0	0	0	0	0
DMG74	Polyscias_sp	Araliaceae	8	0.0309671	0	0	0	0	0	0	0	0	0	0	0	0	0	0	0	0	0	0	0	0	0.0691094	0	0	0	0	0	0	0	0.0390917	0	0	0	0	0	0	0	0	0	0	0	0	0	0	0	0
DMG75	Psidium_cattleianum	Myrtaceae	3	0.00243177	0	0.00253844	0	0	0	0	0	0	0	0	0	0	0	0	0	0	0	0	0	0	0.00188943	0	0.000968277	0.0637089	0	0	0	0	0	0.00736172	0	0.00534058	0	0	0	0	0	0	0	0	0	0	0	0	0
DMG85	Ficus_politoria	Moraceae	5	0	0	0.14518	0	0	0	0	0	0	0	0	0	0	0	0	0	0	0	0	0	0.133277	0	0	0	0	0	0.021944	0.0188478	0	0	0	0.0324457	0	0	0	0	0	0	0	0	0	0	0	0	0	0
DMG128	Polyscias_sp	Araliaceae	2	0	0.0289848	0.0422479	0	0	0	0	0	0	0	0	0	0	0	0	0	0	0	0	0	0.125432	0.0808484	0	0	0	0	0	0	0	0	0	0	0.0782196	0	0	0	0	0	0	0	0	0	0	0	0	0
DMG133	Ficus_politoria	Moraceae	3	0	0	0.0192064	0	0	0	0	0	0	0	0	0	0	0	0	0	0	0	0	0	0	0.0975572	0	0	0	0	0	0	0	0	0	0	0	0	0	0	0	0	0.0596383	0	0	0	0	0	0	0
DMG146	Weinmannia_rutenbergii	Cunoniaceae	4	0.273609	0	0.0330172	0	0	0	0	0	0	0	0	0	0	0	0	0	0	0	0	0	0	0	0	0	0	0	0.063737	0	0	0	0	0	0	0	0	0	0	0	0	0	0	0	0	0	0	0
DMG150	Cryptocaria_crassifolia	Lauraceae	6	0	0	0.00131382	0.00268471	0	0.0446779	0	0	0	0.000212167	0	0.167502	0	0.0104384	0	0	0	0	0	0	0	0	0	0	0	0	0	0	0	0	0	0	0.000352848	0	0	0	0	0	0.0031667	0.000314447	0	0	0.00306592	0.0012867	0	0
DMG151	Psidium_cattleianum	Myrtaceae	5	0.32014	0	0.0631119	0	0	0	0	0.00264019	0	0	0	0	0	0	0	0	0.00717937	0	0	0.0012954	0	0	0	0	0	0	0.0157943	0	0	0	0	0	0.00339941	0.00706686	0.00522468	0	0	0	0	0	0.00906972	0	0	0	0	0
DMG204	Cryptocaria_sp	Lauraceae	8	0.00168361	0	0.119832	0	0	0.0111179	0	0	0	0	0	0	0	0.00158327	0	0.0028243	0	0	0	0	0	0	0	0	0	0	0.135021	0	0	0.00290234	0	0.00839322	0.00723554	0.00283557	0	0	0.00602355	0	0	0	0	0	0	0.00177845	0.000755232	0
DMG224	Cryptocaria_crassifolia	Lauraceae	8	0	0	0.00046901	0	0	0.0248752	0	0	0	0.000295155	0	0.220876	0	0.00542602	0	0.00185973	0	0	0	0	0	0	0.000771062	0	0	0	0	0	0	0.00240333	0	0	0.000453169	0	0	0	0	0	0.00536353	0.000348169	0	0.00177502	0	0.000894417	0	0
DMG227	Psorospermum_androsaemifolium	Hypericaceae	8	0.00825508	0	0.0459614	0	0	0.00564389	0	0	0	0	0	0	0	0	0	0	0	0	0	0	0	0	0	0	0	0	0.015099	0	0	0	0	0	0.00843777	0	0	0	0	0	0	0	0	0	0.0105072	0	0	0
DMG233	Psidium_cattleianum	Myrtaceae	4	0.00107749	0	0.0240207	0	0	0.00131391	0	0	0	0	0	0	0	0	0	0	0	0	0	0	0	0	0	0.00109597	0.060319	0	0.00290245	0	0	0	0	0	0	0	0	0	0	0	0	0	0	0	0	0	0	0
DMG234	Mussaenda_erectiloba	Rubiaceae	7	0	0	0.0043594	0	0	0.0300581	0	0	0	0	0	0.0113446	0	0.000851636	0.00842957	0	0	0	0	0.188735	0	0	0	0	0	0	0.000525375	0	0	0	0	0	0.0199538	0	0	0	0	0	0	0	0	0.00809889	0	0	0.00208136	0
DMG235	Cryptocaria_sp	Lauraceae	5	0	0	0.0258177	0	0	0.0263526	0	0	0	0	0	0	0.000623533	0.00363098	0	0.00263117	0	0	0	0	0	0	0	0	0	0	0.0612319	0	0	0.00157926	0	0.00600573	0.00204606	0.00183909	0	0	0	0	0	0.000710203	0	0.00851784	0	0.00278588	0	0
DMG236	Cryptocaria_sp	Lauraceae	4	0	0	0.0466809	0	0	0.00423755	0	0	0	0	0.00226599	0	0.000383383	0.00410709	0	0.00437086	0	0	0	0.000141509	0	0	0	0	0	0	0.0986923	0	0	0.00280456	0	0.00804971	0.00173342	0.00342527	0	0	0.00434308	0.000607106	0	0.00148934	0	0.00167804	0	0.00757987	0	0
DMG249	Zanthoxylum_madagascariensis	Rutaceae	7	6.30643e-05	0	0	0	0	0	0	0	0	0.000649356	0	0	0.044222	0.0188307	0.0207355	0	0	0	0	0.000898964	0	0	0	0	0	0	0.14824	0.000487641	0	0	0	0.00591907	0.00301867	0	0.000593189	0.00043103	0	0	0	0.000396474	0	0	0	0	0.00357925	0
DMG268	Psorospermum_androsaemifolium	Hypericaceae	2	0	0	0.194759	0	0	0	0	0	0	0	0	0	0	0	0	0	0	0	0	0	0.156194	0.122713	0	0	0	0	0	0	0	0.0219256	0	0	0	0	0	0	0	0	0	0	0	0	0	0	0	0
DMG279	Agelae_pentagyna	Connaraceae	1	0.00900324	0	0.0300514	0	0	0	0.00458736	0	0	0	0	0.0063652	0	0	0	0	0	0	0	0	0.0361149	0	0	0	0	0	0.0241925	0	0	0	0	0	0.0442999	0	0	0	0	0	0	0	0	0	0	0	0	0
DMG280	Noronhia_incurvifolius	Oleacea	8	0.00215674	0	0	0	0	0.00228109	0	0	0	0	0	0	0	0	0	0	0	0	0	0	0	0.00345337	0	0	0.0397834	0	0.0055394	0	0	0.00730045	0.199579	0	0.00190419	0	0	0	0	0	0	0	0	0	0	0.000830061	0	0
DMG570	Agelae_pentagyna	Connaraceae	2	0	0	0.00722677	0	0	0.00628545	0	0	0	0	0	0	0	0	0	0	0	0	0.00239511	0.00826153	0	0	0	0	0	0.00146578	0.0091433	0	0	0.00602833	0	0	0.141417	0	0	0	0	0	0	0	0	0	0	0	0	0
[truncated: 131 more columns]

## Sheet: Tab S4 - Uganda - KNP
Aliphatics				1					1					1									1	1	1				1	1	1	1			1	1				1						1			1
Aromatic			1				1	1							1											1	1							1
C5-branched
Terpenes					1	1				1	1	1	1			1	1	1	1														1					1
N/S
Misc cyclic																																					1				1							1
Unknown																				1	1	1						1											1			1	1	1	1		1
species	family	n.fruits	comp10~o-Xylene	comp100~unknown hydrocarbon	comp1001~3-Carene	comp1002~(E)-β-Ocimene	comp1003~1,2,3,5-tetramethylbenzene	comp1004~C10 aromatic compound	comp1005~Dimethyldodecane (unknown constitution)	comp1006~[1aR-(1aα,4α,4aβ,7bα)]-1a,2,3,4,4a,5,6,7b-octahydro-1,1,4,7-tetramethyl-1H-cycloprop[e]azulene	comp1007~β-Caryophyllene	comp1008~Unknown sesquiterpene	comp1009~α-Humulene	comp101~unknown branched alkane	comp1010~C15 aromatic compound	comp1011~Unknown sesquiterpene	comp1013~1,2,3,4-tetrahydro-1,6-dimethyl-4-(1-methylethyl)-naphthalene	comp1014~1,2,3,4-tetrahydro-1,6-dimethyl-4-(1-methylethyl)-naphthalene	comp1016~Unknown sesquiterpene alcohol	comp1017~unknown	comp1019~Unknown	comp102~unknown	comp1022~C8 branched alkane	comp1024~Methylundecane (unknown constitution)	comp1026~C11 branched alkane	comp1027~unknown aromatic compound	comp1029~Unknown aromatic compound	comp103~unknown	comp1032~Tridecane	comp1035~Tetradecene (double-bond location unknown)	comp104~unknown branched alkane	comp1040~Pentadecane	comp1043~Unknown cyclic sesquiterpene	comp1048~Toluene	comp105~unknown branched alkane	comp1051~2,4-Dimethylheptane	comp1052~1,1,3-Trimethylcyclohexane	comp1053~α-Pinene	comp1054~unknown	comp1055~unknown hydrocarbon	comp1056~Methylcyclohexane	comp106~unknown	comp107~unknown	comp108~unknown	comp109~unknown	comp11~Methyl hexanoate	comp110~unknown	comp112~1,2,4-Trimethylcyclopentane	comp114~Trimethylhexane (unknown constitution)
Aframomum_sp	Zingiberaceae	1	0	0	0	0	0	0	0	0.0315359	0	0	0	0	0	0	0	0	0	0	0	0	0	0	0	0	0	0	0	0	0	0	0	0	0	0	0	0.0523698	0	0	0	0	0	0	0	0	0	0	0
Alangium_chinese	Cornaceae	5	0	0	0	0	0	0	0	0	0	0	0	0	0	0	0	0	0	0	0	0	0	0	0	0	0	0	0	0	0	0	0	0	0	0	0	0	0	0	0	0	0	0	0	0	0	0	0
Aningeria_altissima	Sapotaceae	3	0	0	0	0.18336	0	0	0	0	0	0	0	0	0	0	0	0	0	0	0	0	0	0	0	0	0	0	0	0	0	0	0	0	0	0	0	0	0	0	0	0	0	0	0	0	0	0	0
Aphania_senegalensis	Sapindaceae	10	0.0336635	0	0	0	0.00937171	0.00231886	0	0	0	0.00114193	0	0	0.00170406	0.00198173	0.000229954	0	0	0.00827841	0	0	0	0	0	0	0.00295752	0	0.0120541	0.00289882	0	0.00810991	0	0.155303	0	0	0.000637559	0	0	0	0.000442811	0	0	0	0	0	0	0.000834128	0.001938
Balanites_wilsoniana	Zygophyllaceae	3	0	0	1.29616e-05	0	0	0	0	0	0	0	0	0.000246322	0	0	0	0	0	0	0	0	0	0	0	0	0	0	0	0	0	0	0	0	0	0	0	0	0	0	0	0	0	0	0	0.031256	0	0	0
Blighia_unijugata	Sapindaceae	4	0.0540058	0	0	0	0.00259188	0.00269377	0	0	0	0	0	0	0	0	0	0	0	0	0	0	0.000992983	0	0	0	0.00199141	0	0.000517979	0	0	0	0	0.310231	0	0	0	0.00070097	0	0	0	0	0	0	0	0	0.0012427	0.000703344	0.00255073
Casearia_sp	Salicaceae	5	0	0	0	0	0	0	0	0	0	0	0	0	0	0	0	0	0	0	0	0	0.00145978	0	0	0	0	0	0	0.00140548	0	0	0	0.966951	0	0	0	0	0	0	0	0	0	0	0	0	0	0	0
Celtis_durandii	Cannabaceae	10	0.000925653	0.0612078	0	0	0.00216809	0.00138074	0.00307143	0	0	5.44695e-05	0	0.00581267	0.000376676	0	0.000220304	7.5209e-06	0	0.000640312	0	0.00376674	0	0	4.91808e-06	0	0.00187818	0.000766044	0.00961878	0.00194511	0.0073036	0.00774915	0	0.00500526	0.0100856	0.00238822	0	0	0	0	0	0.763861	0.0149841	0.00493268	0.00564136	0	0	0	0
Chaetachme_aristata	Ulmaceae	4	0	0	0	0	0	0	0	0	0	0	0	0	0	0	0	0	0	0	0	0	0	0	0	0	0	0	0	0.000603843	0.179893	0	0	0	0	0	0.0446729	0	0	0	0	0	0	0	0	0	0	0	0
Chrysophyllum_sp	Sapotaceae	8	0.0552155	0	0.000602727	0	0.00452506	0.00317467	0.000349405	0	0	0	0	0	0	0	0	0	0	0	0	0	0	0	0.0018352	0	0.00258677	0	0.00223495	0.000383623	0.000266508	0	0	0.323346	0	0.000280449	0.00101836	0.00101087	0	0	0.00150391	0	0	0	0	0	0	0.000985341	0.00259993
Clausena_anisata	Rutaceae	5	0.0166602	0	0.000684942	0	0.00687454	0.00827056	0	0	0	0.00106634	0	0	0.0041374	0.00147061	0.00108427	0.000183256	0	0	0	0	0	0.00210724	0.00114292	0	0.010368	0	0.025098	0.00656487	0	0.0115108	0.0018889	0.0323187	0	0.000158421	0.00103792	0	0	0	0	0	0	0	0	0	0	0	0
Cordia_abyssinica	Boraginaceae	9	0	0	0	0	0	0	0	0	0	0	0	0	0	0	0	0	0	0.0167873	0	0	0	0	0	0	0	0	0	0	0	0	0	0.650994	0	0	0	0	0	0	0	0	0	0	0	0	0	0	0
Cordia_millenii	Boraginaceae	3	0.000192382	0	0	0	6.65257e-05	9.17914e-05	0	0	0.00702856	1.49226e-05	0.000367147	2.50358e-05	0	0	6.68361e-05	3.18066e-06	0	0.000772935	0	0	0	0	0	0	8.79891e-05	0	2.14239e-05	0	0	0.00015044	4.5722e-05	0.00352112	0	0	0	0.188537	0.00110131	0	0	0	0	0	0	0	0	0	0
Craterispermum_sp	Rubiaceae	5	0	0	0	0	0	0	0	0	0	0	0	0	0	0	0.00261746	0.0036885	0.0561058	0.0965193	0	0	0	0	0	0	0	0	0	0	0.0923046	0	0	0	0	0	0	0	0	0	0	0	0	0	0	0	0	0	0
Cucumis_sp	Cucurbitaceae	1	0	0	0	0	0	0	0	0	0	0	0	0	0	0	0	0	0	0	0	0	0	0	0	0	0	0	0	0	0.21082	0	0	0	0	0	0	0	0	0	0	0	0	0	0	0	0	0	0
Diplocyclos_sp	Cucurbitaceae	1	0	0	0.0325442	0	0	0	0	0	0	0	0	0.0234721	0	0	0	0	0.171433	0	0	0	0	0	0	0	0	0	0	0	0.102439	0	0	0	0	0	0	0	0	0	0	0	0	0	0	0	0	0	0
Dasylepis_eggelingi	Achariaceae	1	0	0	0	0	0	0	0	1	0	0	0	0	0	0	0	0	0	0	0	0	0	0	0	0	0	0	0	0	0	0	0	0	0	0	0	0	0	0	0	0	0	0	0	0	0	0	0
Erythrina_abyssinica	Fabaceae	6	0	0	0	0	0	0	0	0	0	0	0	0	0	0	0	0	0	0.464111	0	0	0	0	0	0	0	0	0	0	0	0	0	0	0	0	0	0	0	0	0	0	0	0	0	0	0	0	0
Fagaropsis_angolensis	Rutaceae	14	0.0119081	0	0	0	0.00724774	0.00431247	0	0	0	0	0	0	0	0	0.00302001	0	0	0	0	0	0.000361427	0	0.00122243	0	0.00463264	0	0.00885738	0.00233628	0	0.00383284	0	0.0170024	0	0	0	0	0	0	0	0	0	0	0	0	0	0	0
Ficus_brachylepsis	Moraceae	10	0.0174973	0	0	0	0	0	0	0	0.00165911	0	0	0	0	0	0	0	0	0.0101032	0	0	0	0	0	0	0	0	0	0	0	0	0	0.223167	0	0	0	0.026009	0	0	0	0	0	0	0	0	0	0	0.00098899
Ficus_capensis	Moraceae	5	0	0	0	0	0	0	0.00151689	0	0.302199	0	0	0	0	0	0	0	0	0	0	0	0	0	0.00619484	0	0	0	0	0	0	0.00603198	0	0	0	0	0	0.0208696	0	0	0	0	0	0	0	0	0	0	0
Ficus_cyathistipula	Moraceae	10	0.0225943	0	0.000755381	0.105158	0.00293581	0.003452	0.00360398	0	0.00176882	8.00242e-06	0	2.06424e-05	0.000567715	0	7.19044e-05	0	0	0	0	0	0	0.00138418	0.00383407	0	0.0038325	0	0.00618874	0.00562645	0.000877578	0.00327356	6.56919e-05	0.0853902	0	0.00145602	0.000473411	0.00240036	0	0	0.000385911	0	0	0	0	0.0587	0	0.000613711	0.000402725
Ficus_dawei	Moraceae	10	0.0624305	0	0	0	0.00527997	0.00258126	0	0	0	0	0	0	0	0.000872631	0	0	0	0.00172022	0	0	0	0	0	0	0.00527272	0	0.00509911	0.000892964	0	0.000665714	3.87051e-05	0.26331	0	0	0	0.00191664	0	0	0	0	0	0	0	0	0	0.00109332	0.00417227
Ficus_exasperata	Moraceae	10	0.0515588	0	0.00283239	0	0.00654199	0.00369441	8.85409e-05	0	0	0	0	0	0.000467215	0.00059497	3.43772e-05	0	0	0.000817094	0	0	0	0.00215132	0	0	0.005814	0	0.00506726	0.00255962	0.00091919	0.00310108	0	0.19939	0	0	0.000432568	0.00118921	0	0	0.00444785	0	0	0	0	0	0.000723265	0.000922142	0.0023215
Ficus_mucuso	Moraceae	1	0	0	0	0	0	0	0	0	0.000361745	0	0	0	0	0	0	0	0	0	0	0	0	0	0	0	4.00464e-05	0	0	0	0	0	0	0.00237526	0	0	0	0	0	0	0	0	0	0	0	0.348133	0	0	0
Ficus_natalensis	Moraceae	10	0	0	0	0	0	0	0	0	0	0	0	0.00170748	0	0	0	0	0	0.0168292	0	0	0	0	0	0	0	0	0	0	0	0	0	0.090067	0	0	0	0	0	0	0	0	0	0	0	0	0	0	0
Ficus_urcellaris	Moraceae	5	0	0	0	0	0.0165064	0.00899955	0	0	0	0	0	0	0	0	0	0	0	0.19893	0	0	0	0	0	0.0723843	0	0	0.0616192	0.0460824	0	0.0349726	0	0	0	0	0	0	0	0	0	0	0	0	0	0	0	0	0
Ficus_vallis	Moraceae	8	0.00134543	0	0	0	0.000246126	0.000334027	0.000515836	0	0.00215727	0	1.80141e-05	0.000368425	0	0	0	0	0	0	0	0	0	0.000136165	0.000643751	0	0.000303835	0	0.000768894	0.000113387	0	0.000195616	0	0.00401036	0	0.000138945	0	1.18949e-05	0	0	0	0	0	0	0	0.390654	0	0	8.80879e-05
Harrisonia_abyssinica	Rutaceae	5	0	0	0	0	0	0	0	0	0	0	0	0	0	0	0	0	0	0.0681872	0	0	0	0	0	0	0	0	0	0	0	0	0	0.725172	0	0	0	0	0	0	0	0	0	0	0	0	0	0	0
Kigelia_africana	Bignoniaceae	1	0	0	0	0	0	0	0	0	0	0	0	0	0	0	0	0	0	0	0	0	0.0032289	0	0	0	0	0	0	0	0	0	0	0	0	0	0.000836365	0.0793387	0	0	0	0	0	0	0	0	0	0	0
Lantana_camara	Verbenaceae	10	0	0	0	0	0	0	0	0	0	0	0	0	0	0	0	0	0	0.131173	0	0	0	0	0	0	0	0	0.0238257	0	0.00742249	0	0	0	0	0	0	0.128275	0	0	0	0	0	0	0	0	0	0	0
Marantochloa_sp	Marantaceae	5	0.0266817	0	0	0	0.0101921	0.00257588	0.00765944	0	0	0	0	0	0	0	0	0	0	0.0265541	0	0	0	0	0	0.0249954	0	0	0.0523102	0	0	0	0	0.0307572	0	0	0.000330054	0	0	0	0	0	0	0	0	0	0	0	0
Mimusops_bagshawei	Sapotaceae	10	0.0406857	0	0.00029717	0	0.00770714	0.00628742	0.00225626	0	0	0.000181656	0	0.00312525	0.000509774	0.00102342	0	0	0	0	0	0	0	0.00286797	0.00362367	0	0.00483088	0	0.00833074	0.00639389	0.00102541	0.0039256	0	0.143645	0	0.00147347	0.000904148	0.000252578	0	0	0.00127914	0	0	0	0	0	0	0.000520281	0.00124344
Piper_guinensis	Piperaceae	8	0.016268	0	0.00097248	0	0.00728248	0.00852312	0	0	0	0	0	0	0.00105166	0	0	0	0	0	0	0	0	0.00506675	0.00135677	0	0.00973099	0	0.0190813	0.00522257	0	0.0065872	0.000247683	0.00906856	0	0.000786286	0.00115836	0.00442324	0	0	0	0	0	0	0	0.0117617	0	0	0
Pleiocarpa_sp	Apocynaceae	1	0	0	0	0	0	0	0	0	0	0	0	0	0	0	0	0	0.0337065	0.155433	0	0	0	0	0	0	0	0	0	0	0	0	0	0	0	0	0	0	0	0	0	0	0	0	0	0	0	0	0
Prunus_africana	Rosaceae	4	0	0	0	0	0	0	0	0	0.0263865	0	0	0.00250626	0	0	0	0	0	0.032916	0	0	0	0	0.0119639	0	0.00778044	0	0	0.0105871	0	0.00471106	0	0	0	0.0164755	0	0	0	0	0	0	0	0	0	0	0	0	0
Pseudospondias_microcarpa	Anacardiaceae	10	0.0249935	0	0	0.0473811	0.00192618	0.000998531	0.000372057	0	0	0	0	0	0	0	0	0	0	0	0	0	0	0	0.00118716	0.00333572	0.00116186	0	0	0.00456227	0.000480307	0.00160944	0	0.165968	0	0	0	0	0	0	0.00110288	0	0	0	0	0	0	0.00192869	0.00133895
Rothmannia_urcelliformis	Rubiaceae	2	0	0	0	0	0	0	0	0	0	0	0	0.0451912	0	0	0	0	0	0.056783	0.543592	0	0	0	0	0	0	0	0	0.0177424	0.0869256	0	0	0	0	0	0	0.184699	0	0	0	0	0	0	0	0	0	0	0
Centella_sp	Apiaceae	1	0	0	0	0	0	0	0	0	0	0	0	0	0	0	0	0	0	0	0	0	0	0	0	0	0	0	0	0	0	0	0	0	0	0	0	0.558598	0	0	0	0	0	0	0	0	0	0	0
Solanum_sp1	Solanaceae	3	0	0	0	0	0	0	0	0	0	0	0	0	0	0	0	0	0	0.659615	0	0	0	0	0	0	0	0	0	0	0	0	0	0	0	0	0	0	0	0	0	0	0	0	0	0	0	0	0
Solanum_sp2	Solanaceae	4	0	0	0	0	0	0	0.0223447	0	0	0	0	0	0	0	0	0	0	0	0	0	0	0	0	0	0	0	0	0	0.0225664	0.430875	0	0	0	0	0	0	0	0	0	0	0	0	0	0	0	0	0
Strombosia_sp	Olacaceae	10	0.00553868	0	0.000973233	0	0.0019277	0.00153315	0	0	0	0	0	0	3.53102e-05	0	5.67349e-06	0	0	0	0	0	0.000480023	0.00120593	0.000727853	0	0.00216803	0	0.000916641	0.00125664	0	0.0012977	0	0.0292502	0.000362047	0.000127244	0	0	0	0.000184572	0.000551667	0	0	0	0	0	0	0.000173665	0.000189134
Syzygium_sp	Myrtaceae	3	0	0	0	0	0	0	0	0	0	0	0	0	0	0	0	0	0	0.010009	0	0	0	0	0	0	0	0	0	0	0	0	0	0	0	0	0	0.928477	0	0	0	0	0	0	0	0	0	0	0
Tabernaemontana_conophrangia	Apocynaceae	1	0	0	0	0	0	0	0	0	0	0	0	0	0	0	0	0	0	1	0	0	0	0	0	0	0	0	0	0	0	0	0	0	0	0	0	0	0	0	0	0	0	0	0	0	0	0	0
Teclea_nobilis	Rutaceae	20	0.063347	0	0	0	0	0	0	0	0	0	0	0	0	0	0	0	0	0.100466	0	0	0	0	0	0	0.00860759	0	0	0	0	0	0	0.412878	0	0	0	0	0	0	0	0	0	0	0	0	0	0	0
Toddalia_asiatica	Rutaceae	4	0	0	0	0	0	0	0	0	0	0	0	0	0	0	0	0	0	0	0	0	0	0	0	0	0	0	0	0	0	0	0	0	0	0	0	0.119365	0	0	0	0	0	0	0	0	0	0	0
Tricalysia_sp	Rubiaceae	5	0	0	0	0	0	0	0.00141393	0	0	0	0	0	0	0	0	0	0	0	0	0	0	0	0.0153759	0	0	0	0	0	0	0	0	0	0	0	0.0471118	0.0639107	0	0	0	0	0	0	0	0	0	0	0
Euadenia_eminens	Capparaceae	2	0	0	0	0	0	0	0	0	0	0	0	0.0135192	0	0	0.00696253	0	0.105135	0	0	0	0	0	0	0	0	0	0	0.0664798	0.0199068	0.105547	0.00425495	0	0	0.00991703	0	0.150908	0	0	0	0	0	0	0	0	0	0	0
Uvariopsis_congensis	Annonaceae	3	0.00131525	0	0.00237668	0	0	0	0.0025627	0	0	0	0	0	0	0	0	0	0	0.0115702	0	0	0	0	0.00660405	0.00625328	0	0	0	0.0653501	0.00398864	0.0220253	0	0.00978503	0	0	0	0	0	0	0	0	0	0	0	0	0	0	0
[truncated: 204 more columns]

## Sheet: Tab S5 - Germany - Ulm
Aliphatics								1	1		1					1		1			1	1	1	1	1		1	1	1		1	1	1						1									1
Aromatic																	1																		1												1
C5-branched
Terpenes				1	1	1	1					1	1	1	1				1	1						1				1				1		1	1	1		1	1		1	1	1				1
N/S
Misc cyclic										1
Unknown																																										1				1
SAMPLE	Species	Family	n. fruits	comp1~Limonene	comp10~β-Pinene	comp101~Linalool	comp102~Sabinene	comp104~unknwon branched alkane5	comp105~Isopentyl acetate	comp106~2-Furanemethanol	comp107~2-Heptanone	comp108~Myrtenol	comp11~β-Myrcene	comp110~δ-Elemene	comp111~unknown Sesquiterpene 14	comp112~Isobutyl isovalerate	comp113~unknownC10 aromatic compound	comp114~1-Dodecanol	comp115~α-Campholenal	comp118~Geranylacetone	comp12~3-Hexenyl acetate	comp120~Decane	comp121~unknown branched alkane3	comp122~2-Methylundecane	comp123~Heptadecane	comp124~Bourbonene	comp125~2-Heptenal	comp126~1-Octen-3-one	comp127~Octanal	comp128~β-Phellandrene	comp13~Hexyl acetate	comp130~unknown branched alkane	comp131~unknown branched alkane	comp133~α-Terpineol	comp137~Phenylethyl alcohol	comp138~Myrtenyl acetate	comp139~unknown Sesquiterpene 7	comp14~α-Terpinene	comp141~1-Tridecene	comp143~unknown Sesquiterpene 10	comp144~unknown Sesquiterpene 11	comp145~unknown2	comp94~6-Methyl-5-hepten-2-one	comp147~unknown Sesquiterpene 12	comp148~γ-Cadinene	comp149~unknown6	comp15~Cymene	comp16~Butyl isovalerate	comp17~Terpinolene
AM-09	Viburnum_lantana	Adoxaceae	7	0.0935585	0.0207479	0	0	0	0	0	0	0	0	0	0	0	0.0188741	0.0408745	0	0	0	0	0	0	0	0	0	0	0	0	0	0	0	0	0	0	0	0	0	0	0	0	0	0	0	0.269032	0.00241609	0	0
AM-32	Viburnum_opulus	Adoxaceae	7	0.134325	0.0358984	0	0	0	0	0	0	0	0	0	0	0	0	0	0	0	0	0	0	0	0	0	0	0	0	0	0.0202119	0	0	0	0	0	0	0	0	0	0	0	0	0	0	0	0	0	0
AM-33	Viburnum_opulus	Adoxaceae	7	0.34617	0.0735466	0	0	0	0	0	0	0	0	0	0	0	0	0	0	0	0	0	0.019597	0	0	0	0	0	0	0	0	0	0	0	0	0	0	0	0	0	0	0	0	0	0	0	0	0	0
AM-34	Viburnum_opulus	Adoxaceae	7	0.614885	0.0844207	0	0	0	0	0	0	0	0	0	0	0	0	0	0	0	0	0	0	0	0	0	0	0	0	0	0	0	0	0	0	0	0	0	0	0	0	0	0	0	0	0	0	0	0
AM-49	Sambucus_nigra	Adoxaceae	12	0.0514995	0	0	0	0	0	0	0	0	0	0	0	0	0	0	0	0	0	0	0	0	0	0	0	0	0	0	0	0	0	0	0	0	0	0	0	0	0	0	0.0438704	0	0	0	0	0	0
AM-56	Sambucus_nigra	Adoxaceae	12	0.551479	0.0775848	0	0	0	0	0	0	0	0	0	0	0	0.0243891	0	0	0	0	0	0	0	0	0	0	0	0	0	0	0	0	0	0	0	0	0	0	0	0	0	0	0	0	0	0	0	0
AM-82	Sambucus_nigra	Adoxaceae	12	0.406067	0	0	0	0	0	0	0	0	0	0	0	0.14389	0.0534443	0.149933	0	0.0616094	0	0	0	0	0	0	0	0	0	0	0	0	0	0	0	0	0	0	0	0	0	0	0	0	0	0	0	0	0
AM-52	Berberis_thunbergii	Berberidaceae	12	0.226866	0.0788628	0	0	0	0	0	0	0	0	0	0	0	0	0	0	0	0	0	0.0431157	0	0	0	0	0	0	0	0	0	0	0	0	0	0	0	0	0	0	0	0	0	0	0	0	0	0
AM-53	Berberis_thunbergii	Berberidaceae	12	0.404889	0.0636976	0	0	0	0	0	0	0	0	0	0	0	0.0228302	0.0341409	0	0.0128151	0.0374065	0	0.00630889	0	0.0190623	0	0	0	0	0	0	0	0	0	0	0	0	0	0	0	0	0	0	0	0	0	0.00427479	0	0
AM-54	Berberis_thunbergii	Berberidaceae	12	0.23787	0.0662023	0	0	0	0	0	0	0	0	0	0	0	0.0217521	0	0	0	0	0	0.0177531	0	0	0	0	0	0	0	0	0	0	0	0	0	0	0	0	0	0	0	0	0	0	0	0	0	0
AM-65	Symphoricarpos_albus	Caprifoliaceae	6	0.211784	0.0504362	0	0.312265	0	0	0	0	0	0.0589433	0	0	0	0	0	0	0	0	0	0	0	0	0	0	0	0	0	0	0	0	0	0	0	0	0	0	0	0	0	0	0	0	0	0.00434117	0	0
AM-66	Symphoricarpos_albus	Caprifoliaceae	6	0.212333	0.059497	0	0.272217	0	0	0	0	0	0.0444955	0	0	0	0.0329603	0	0	0	0	0	0	0	0	0	0	0	0	0	0	0	0	0	0	0	0	0	0	0	0	0	0	0	0	0	0	0	0
AM-67	Symphoricarpos_albus	Caprifoliaceae	6	0.161112	0	0	0.0631227	0	0	0	0	0	0	0	0	0	0	0	0	0.0356825	0	0	0.038447	0	0	0	0	0	0	0	0	0	0	0	0	0	0	0	0	0	0	0	0	0	0	0	0	0	0
AM-41	Euonymus_europaeus	Celastraceae	6	0.152127	0	0	0	0	0	0	0	0	0	0	0	0	0.036611	0	0	0	0	0	0.0349482	0	0	0	0	0	0	0	0	0	0	0	0	0	0	0	0	0	0	0	0	0	0	0	0	0	0
AM-42	Euonymus_europaeus	Celastraceae	7	0.132651	0	0	0	0	0	0	0	0	0	0	0	0	0.0331772	0	0	0	0	0	0.0312718	0	0	0	0	0	0	0	0	0	0	0	0	0	0	0	0	0	0	0	0	0	0	0	0	0	0
AM-43	Euonymus_europaeus	Celastraceae	6	0.150173	0	0	0	0	0	0	0	0	0	0	0	0	0	0	0	0	0	0	0.026123	0	0	0	0	0	0	0	0	0	0	0	0	0	0	0	0	0	0	0	0	0	0	0	0	0	0
AM-44	Euonymus_europaeus	Celastraceae	7	0.0975941	0	0	0	0	0	0	0	0	0	0	0	0	0.0169782	0	0	0	0	0	0.0187741	0	0	0	0	0	0	0	0	0	0	0	0	0	0	0	0	0	0	0	0	0	0	0	0	0	0
AM-24	Cornus_sanguinea	Cornaceae	10	0.0685973	0	0	0	0	0	0	0	0	0	0	0	0	0	0.0245908	0	0.005805	0	0	0.0172197	0	0.0243083	0	0	0	0	0	0	0	0	0	0	0	0	0	0.0292755	0	0	0	0	0	0	0	0.00796236	0	0
AM-25	Cornus_sanguinea	Cornaceae	10	0.0332795	0	0	0	0	0	0	0	0	0	0	0	0	0	0	0	0	0	0	0	0	0	0	0	0	0	0	0	0	0	0	0	0	0	0	0	0	0	0	0	0	0	0	0	0	0
AM-26	Cornus_sanguinea	Cornaceae	10	0.131479	0	0	0	0	0	0	0	0	0	0	0	0	0	0	0	0	0	0	0	0	0	0	0	0	0	0	0	0	0	0	0	0	0	0	0	0	0	0	0	0	0	0	0	0	0
AM-29	Cornus_mas	Cornaceae	5	0.0115246	0	0	0	0	0	0	0	0	0	0	0	0	0	0	0	0	0.00675121	0	0	0	0	0	0	0	0	0	0.465333	0	0	0	0	0	0	0	0	0	0	0	0.0068832	0	0	0	0	0	0
AM-30	Cornus_mas	Cornaceae	5	0.0413402	0	0	0	0	0	0	0	0	0	0	0	0	0	0	0	0	0	0	0	0	0	0	0	0	0	0	0	0	0	0	0	0	0	0	0	0	0	0	0.027496	0	0	0	0	0	0
AM-35	Cornus_mas	Cornaceae	5	0.0348604	0	0	0	0	0	0	0	0	0	0	0	0	0	0	0	0	0	0	0	0	0	0	0	0	0	0.0224231	0.096014	0	0	0	0	0	0	0	0	0	0	0	0	0	0	0	0	0	0
AM-50	Hippophae_rhamnoides	Elaeagnaceae	10	0.084728	0	0	0	0	0	0	0	0	0.032847	0	0	0	0	0	0	0	0	0	0	0	0	0	0	0	0	0	0	0	0	0	0	0	0	0	0	0	0	0	0	0	0	0	0	0	0
AM-58	Hippophae_rhamnoides	Elaeagnaceae	10	0.167144	0	0	0	0	0	0	0	0	0	0	0	0	0.0385408	0	0	0	0	0	0	0	0	0	0	0	0	0	0	0	0	0	0	0	0	0	0	0	0	0	0	0	0	0	0	0	0
AM-59	Hippophae_rhamnoides	Elaeagnaceae	10	0.225057	0	0	0	0	0	0	0	0	0	0	0	0	0.0671432	0	0	0	0	0	0.0409883	0	0	0	0	0	0	0	0	0	0	0	0	0	0	0	0	0	0	0	0	0	0	0	0	0	0
AM-17	Ligustrum_vulgare	Oleaceae	8	0.153141	0.121436	0	0	0	0	0	0	0	0	0	0	0	0	0	0	0	0.195566	0	0	0	0	0	0	0	0	0	0	0	0	0	0	0	0	0	0	0	0	0	0	0	0	0	0.03531	0	0
AM-18	Ligustrum_vulgare	Oleaceae	8	0.162678	0.131013	0	0	0	0	0	0	0	0	0	0	0	0	0	0	0	0.163327	0	0	0	0	0	0	0	0	0	0	0	0	0	0	0	0	0	0	0	0	0	0	0	0	0	0.024509	0	0
AM-19	Ligustrum_vulgare	Oleaceae	8	0.104307	0.0471779	0	0	0	0	0	0	0	0	0	0	0	0.0204759	0	0	0	0.423045	0	0	0	0.0627489	0	0	0	0	0	0	0	0	0	0	0	0	0	0	0	0	0	0	0	0	0	0.0144667	0	0
AM-46	Frangula_alnus	Rhamnaceae	8	0.116847	0	0	0	0	0	0	0	0	0	0	0	0	0	0	0	0	0	0	0	0	0	0	0	0	0	0	0.201556	0	0	0	0	0	0	0	0	0	0	0	0	0	0	0	0	0	0
AM-47	Frangula_alnus	Rhamnaceae	8	0.0613198	0	0	0	0	0	0	0	0	0	0	0	0	0	0	0	0	0	0	0	0	0	0	0	0	0	0	0.105852	0	0	0	0	0	0	0	0	0	0	0	0	0	0	0	0	0	0
AM-48	Frangula_alnus	Rhamnaceae	8	0.0272296	0	0	0	0	0	0	0	0	0	0	0	0	0	0	0	0.00723617	0	0	0.00856049	0	0	0	0	0	0	0	0	0	0	0	0	0	0	0	0	0	0	0	0	0	0	0	0	0	0
AM-02	Rubus_fruticosus	Rosaceae	5	0.220246	0.00738836	0	0.00205318	0	0	0	0	0.00388134	0.00464067	0.00268758	0.00455621	0	0	0.00256018	0	0.00169459	0.0071528	0	0	0	0	0	0	0	0	0	0.0176405	0	0	0.00214193	0	0	0	0.00513309	0	0	0	0	0	0	0	0	0.0313286	0.00731602	0.349106
AM-03	Rubus_fruticosus	Rosaceae	5	0.111976	0.0139192	0	0	0	0	0	0	0.0106581	0	0.00483452	0.00684143	0	0	0	0	0	0.00466742	0	0	0	0	0	0	0	0	0	0	0	0	0	0	0.00332143	0	0.00151727	0	0	0	0	0	0	0	0.0327883	0.0155157	0	0.212786
AM-04	Rubus_fruticosus	Rosaceae	5	0.164024	0.00673448	0	0	0	0	0	0	0.00884898	0	0.00292244	0.0048282	0	0	0.00456834	0	0.00310341	0.00318639	0	0	0	0	0	0	0	0	0	0	0	0	0	0	0.0016744	0	0.00400232	0	0	0	0	0.00622034	0	0	0.0269088	0.0199129	0	0.446727
AM-05	Rubus_fruticosus	Rosaceae	5	0.0484139	0.0143205	0	0.00638038	0	0	0.107391	0	0.0091449	0	0	0	0	0	0.00453105	0	0	0	0	0	0	0	0	0	0	0	0	0	0	0	0	0	0.00312376	0	0	0	0	0	0.228373	0	0	0	0	0.0116216	0	0.0748313
AM-06	Rubus_fruticosus	Rosaceae	5	0.194052	0.0103463	0	0	0	0	0	0	0.00580937	0	0.00153574	0.00230961	0	0	0.00453966	0	0.0029513	0.0323201	0	0	0	0	0	0	0	0	0	0.0177196	0	0	0.00163797	0	0.000813557	0	0.00460515	0	0	0	0	0	0	0	0	0.0320181	0.00877426	0.307634
AM-08	Rosa_rugosa	Rosaceae	8	0.00140722	0.0104881	0	0.000396983	0	0	0	0	0	0.000770762	0.00461897	0	0	0.000192425	0	0	0	0	0	0	0	0	0	0	0	0	0.000483226	0	0	0	0	0	0	0.019862	0	0	0	0.0108293	0	0	0.0742937	0.0153212	0	0.000107958	0	0
AM-10	Crataegus_monogyna	Rosaceae	8	0.060495	0.0166389	0	0	0	0	0	0	0	0	0	0	0	0.014199	0.0316659	0	0	0	0	0	0	0	0	0	0	0	0	0	0	0	0	0	0	0	0	0	0	0	0	0	0	0	0.218128	0.0124602	0	0
AM-100	Rosa_canina	Rosaceae	5	0.0654832	0	0	0	0	0	0	0	0	0	0	0	0	0	0	0.0497114	0	0	0	0.026196	0.02482	0	0	0	0	0	0	0	0	0	0	0	0	0	0	0	0	0	0	0.203541	0	0	0	0	0	0
AM-101	Rosa_canina	Rosaceae	5	0.124173	0	0	0	0.0270173	0	0	0	0	0	0	0	0	0.0270079	0	0.0808585	0	0	0	0.0203142	0	0	0.0443792	0	0	0	0	0	0	0	0	0	0	0	0	0	0	0	0	0	0	0	0	0	0	0
AM-102	Rosa_canina	Rosaceae	5	0.22944	0	0	0	0	0	0	0	0	0.0177699	0	0	0	0.0317533	0	0.0317622	0	0	0	0.0191837	0	0	0	0	0	0	0	0	0	0	0	0	0	0	0	0	0	0	0	0.181739	0	0	0	0.0190097	0	0
AM-104	Rosa_canina	Rosaceae	5	0.0903587	0	0	0	0	0	0	0	0	0	0	0	0	0	0	0.0247802	0.0114243	0	0	0.0271809	0.011624	0.0959927	0.0311352	0	0	0	0	0	0	0	0	0	0	0	0	0	0	0	0	0	0	0	0	0.00826036	0	0
AM-105	Rosa_canina	Rosaceae	5	0.0790039	0.082612	0	0	0	0	0	0	0	0	0	0	0	0	0.0604409	0.0592142	0.0117034	0	0	0	0	0	0.00937816	0	0	0	0	0	0	0	0	0	0	0	0	0	0	0	0	0	0	0	0	0	0	0
AM-106	Rosa_canina	Rosaceae	5	0.0747616	0.149739	0	0	0	0	0	0	0	0	0	0	0	0	0.0434992	0.0567726	0.0148188	0	0	0	0	0.020707	0	0	0.0146998	0	0	0	0	0	0	0	0	0	0	0	0	0	0	0	0	0	0	0	0	0
AM-107	Rosa_canina	Rosaceae	5	0.0609919	0.0273588	0	0	0	0	0	0	0	0	0	0	0	0	0	0	0	0	0	0.00968849	0	0	0.0453857	0	0	0	0	0	0	0	0	0	0	0	0	0	0	0	0.0834662	0	0	0	0	0	0	0
AM-108	Rosa_canina	Rosaceae	5	0.0858625	0	0	0	0	0	0	0	0	0	0	0	0	0	0	0	0	0	0	0	0	0	0	0	0	0	0	0	0	0	0	0	0	0	0	0	0	0	0	0.300187	0	0	0	0	0	0
AM-109	Rosa_canina	Rosaceae	5	0.0595596	0.0466652	0	0	0	0	0	0	0	0	0	0	0	0	0	0	0	0	0	0	0	0	0	0	0	0	0.0354768	0	0	0	0	0.222097	0	0	0	0	0	0	0	0	0	0	0	0	0	0
AM-11	Cotoneaster_sp	Rosaceae	8	0.0460074	0.0411081	0	0	0	0	0	0	0	0.0258408	0	0	0	0	0.0360946	0	0	0	0	0	0	0	0	0	0	0	0.0305073	0	0	0	0	0	0	0	0	0	0	0	0	0	0	0	0.213527	0	0	0
AM-12	Cotoneaster_sp	Rosaceae	8	0.114653	0.0704831	0	0	0	0	0	0	0	0.0195988	0	0	0	0.0144208	0	0	0.0143384	0	0	0	0	0	0.0211318	0	0	0	0.0467144	0	0	0	0	0	0	0	0	0	0	0	0	0	0	0	0	0.0142985	0	0
AM-14	Rosa_canina	Rosaceae	5	0.306814	0	0	0	0	0	0	0	0	0	0	0	0	0	0	0	0	0	0	0	0	0.129404	0	0	0	0	0	0	0	0	0	0	0	0	0	0	0	0	0	0	0	0	0	0	0	0
AM-15	Rosa_canina	Rosaceae	5	0.271462	0.0304819	0	0	0	0	0	0	0	0.0181629	0	0	0	0.0112697	0	0	0	0	0	0	0	0	0	0	0	0	0	0	0	0	0	0	0	0	0	0	0	0	0	0	0	0	0	0.0110188	0	0
AM-16	Rosa_canina	Rosaceae	5	0.317966	0	0	0	0	0	0	0	0	0.0399555	0	0	0	0.0279718	0	0	0	0.102839	0	0	0	0	0	0	0	0	0	0	0	0	0	0	0	0	0	0	0	0	0	0	0	0	0	0	0	0
AM-20	Rosa_corymbifera	Rosaceae	8	0.128138	0.0768543	0	0	0	0	0	0	0	0	0	0	0	0	0	0	0.0168662	0.0445705	0	0	0	0	0.0279528	0	0	0	0	0	0	0	0	0	0	0	0	0	0	0	0	0	0	0	0.167739	0.0207306	0	0
AM-21	Rosa_corymbifera	Rosaceae	12	0.0701276	0	0	0	0	0	0	0	0	0	0	0	0	0.0181572	0.0213428	0	0.0144074	0.0782091	0	0	0	0	0	0	0	0	0	0	0	0	0	0	0	0	0	0	0.0674744	0	0	0.0845884	0	0	0	0.0130548	0	0
AM-22	Rosa_corymbifera	Rosaceae	10	0.068134	0	0	0	0	0	0	0	0	0.0428524	0	0	0	0.0149056	0	0	0.0174112	0.0588614	0	0	0	0	0	0	0	0	0	0	0	0	0	0	0	0	0	0	0	0	0	0	0	0	0	0.00249622	0	0
AM-27	Crataegus_monogyna	Rosaceae	8	0.11272	0	0	0	0	0	0	0	0	0.0545075	0	0	0	0	0	0	0	0	0	0	0	0	0	0	0	0	0	0	0	0.0296892	0	0	0	0	0	0	0	0	0	0	0	0	0	0	0	0
AM-28	Crataegus_monogyna	Rosaceae	8	0.0798085	0	0	0	0	0	0	0	0	0	0	0	0	0.0135236	0	0	0	0	0	0.00715211	0	0	0	0	0	0	0	0	0	0.0401423	0	0	0	0	0	0	0	0	0	0.0473762	0	0	0	0.000385601	0	0
AM-36	Rosa_canina	Rosaceae	5	0.472528	0.0361872	0	0	0	0	0	0	0	0	0	0	0	0	0	0	0	0	0	0.00819382	0	0.0218969	0	0	0	0	0	0	0	0	0	0	0	0	0	0	0	0	0	0	0	0	0	0.00526671	0	0
AM-38	Prunus_spinosa	Rosaceae	5	0.0963518	0	0	0	0	0	0	0	0	0	0	0	0	0	0	0	0.0351722	0	0	0.030982	0	0	0	0	0	0	0	0	0	0	0	0	0	0	0	0	0	0	0	0.090552	0	0	0	0	0	0
AM-39	Prunus_spinosa	Rosaceae	5	0.168059	0	0	0	0	0	0	0	0	0	0	0	0	0	0	0	0	0	0	0.0457146	0.0209827	0	0	0	0	0	0	0	0	0	0	0	0	0	0	0	0	0	0	0.115226	0	0	0	0.0132609	0	0
AM-40	Prunus_spinosa	Rosaceae	5	0.251917	0	0	0	0	0	0	0	0	0.103711	0	0	0	0	0	0	0	0	0	0.06394	0	0	0	0	0	0	0	0	0	0.0713276	0	0	0	0	0	0	0	0	0	0	0	0	0	0.0135255	0	0
AM-60	Rubus_fruticosus	Rosaceae	5	0.223789	0.0106819	0	0.0014669	0	0	0	0	0.00145096	0.00366153	0.00151312	0.00256876	0	0	0	0	0	0.00126452	0	0	0	0	0	0	0	0	0	0.002751	0	0	0.00236947	0	0.00029134	0	0.00663212	0	0	0	0	0	0	0	0	0.0208292	0.000766002	0.372066
AM-61	Rubus_fruticosus	Rosaceae	5	0.0952486	0.0115843	0	0.00115815	0	0	0	0	0.00481596	0	0.00516065	0.00925716	0	0	0	0	0	0	0	0	0	0	0	0	0	0	0	0	0	0	0	0	0	0	0	0	0	0	0	0	0	0	0	0.0118587	0	0.168677
AM-62	Rubus_fruticosus	Rosaceae	5	0.120458	0.0171334	0.0108307	0.00220874	0	0	0	0	0.00998278	0	0.00334645	0.0045884	0	0	0	0	0	0	0	0	0	0	0	0	0	0	0	0.00886934	0	0.00211419	0.0142285	0	0.00135073	0	0.0031079	0	0	0	0	0	0	0	0	0.0147942	0	0.26487
AM-63	Rubus_fruticosus	Rosaceae	5	0.0848723	0.0158754	0.0399914	0.0022074	0	0	0	0	0.0316154	0	0.00313271	0.00506863	0	0	0	0	0	0	0	0	0	0	0	0	0	0	0	0	0	0	0.0239361	0	0.000966742	0	0.00265036	0	0	0	0	0	0	0	0	0.0130745	0	0.172464
AM-68	Rubus_fruticosus	Rosaceae	5	0.142466	0.00886211	0	0.000957633	0	0.0221634	0	0	0	0.00223754	0.00119576	0.00221311	0	0	0	0	0.00120433	0	0	0	0	0.000892808	0	0	0	0	0	0	0	0	0	0	0	0	0.00494025	0	0.00109588	0	0	0	0	0	0	0.0210459	0	0.290766
AM-69	Rubus_fruticosus	Rosaceae	5	0.205638	0.00442327	0	0.0014034	0	0	0	0.00384478	0	0.00151683	0.00087571	0.00142802	0	0	0	0	0	0	0	0	0	0.000808129	0	0	0	0	0.0115471	0	0	0	0	0	0	0	0.00679724	0	0.00137059	0	0	0	0	0	0	0.0281912	0	0.47792
AM-70	Rubus_fruticosus	Rosaceae	5	0.187695	0.0111081	0	0.00206719	0	0	0	0	0.00475155	0.00151161	0.00303078	0.00504014	0.00319609	0	0	0	0.00156471	0.00533626	0	0	0	0	0	0	0	0	0	0.00851352	0	0	0	0	0	0	0.00539403	0	0	0	0	0	0	0	0	0.0262854	0.00456374	0.388295
AM-71	Rubus_fruticosus	Rosaceae	5	0.144573	0.0118517	0.00786434	0	0	0	0	0	0.0157115	0	0.00782144	0.0138372	0	0	0.0511832	0	0.00340317	0.00580704	0	0	0	0.0117629	0	0	0	0	0	0	0	0	0.00474715	0	0.00197432	0	0.00332449	0	0	0	0	0	0	0	0	0.0151114	0	0.269424
AM-72	Rubus_fruticosus	Rosaceae	5	0.180228	0.00723991	0	0.00160945	0	0	0	0	0.0109905	0	0.00257071	0.00387513	0	0	0	0	0.00184145	0.00375559	0	0	0	0	0	0	0	0	0	0.0098018	0	0	0.0110456	0	0.0103404	0	0.00426314	0	0	0	0	0	0	0	0	0.0176154	0	0.343706
AM-74	Rubus_fruticosus	Rosaceae	5	0.239029	0.00892866	0	0.00326858	0	0	0	0	0.0101025	0	0.00172851	0.00299148	0	0	0	0	0	0	0	0	0	0.00394468	0	0	0	0	0	0.00290162	0	0	0	0	0.00216878	0	0.00360317	0	0	0	0	0	0	0	0	0.0434226	0	0.401878
AM-77	Rubus_fruticosus	Rosaceae	5	0.117924	0.0123523	0	0.00134076	0	0	0	0	0.00311554	0.00257775	0.00787173	0.0105171	0	0	0	0	0.000692615	0	0	0	0	0	0	0	0	0	0	0	0	0	0	0	0	0.000702279	0.00523532	0	0	0.00106701	0	0	0	0	0	0.023144	0.000735453	0.260743
AM-78	Rubus_fruticosus	Rosaceae	5	0.210381	0.0178082	0	0.00264886	0	0	0	0	0.00441114	0	0	0	0	0	0	0	0.000942137	0	0	0	0	0	0	0	0	0	0	0	0	0	0	0	0.000716898	0	0.00368795	0	0	0	0	0	0	0	0	0.0295786	0	0.348812
AM-79	Rubus_fruticosus	Rosaceae	5	0.214267	0.00903366	0	0.00224833	0	0	0	0	0	0	0.00342462	0.0055823	0	0	0	0	0	0.00378261	0	0	0	0	0	0	0	0	0	0.00379816	0	0.00161744	0	0	0	0	0.00638258	0	0	0	0	0	0	0	0	0.0313207	0.000781221	0.353264
AM-80	Rubus_fruticosus	Rosaceae	5	0.220877	0.00397915	0	0.00151996	0	0	0	0	0.00927135	0.00113669	0.000629686	0.000930234	0	0	0	0	0.00126403	0.00108622	0	0	0	0	0	0	0	0	0	0.00879888	0	0	0.0025774	0	0.00780851	0	0.00610406	0	0	0	0	0	0	0	0	0.02593	0	0.443749
AM-83	Rubus_fruticosus	Rosaceae	5	0.143343	0.0117751	0.00755762	0.00248436	0	0	0	0	0.00624239	0.00203443	0.00374531	0.0048935	0	0	0	0	0	0.0018808	0	0	0	0	0	0	0	0	0	0.00275004	0	0	0.00364552	0	0.00163166	0	0.0030766	0	0	0	0	0	0	0	0	0.0210025	0	0.218705
AM-84	Rubus_fruticosus	Rosaceae	5	0.242459	0.00391075	0	0.00203585	0	0	0	0	0.00761875	0	0.00266786	0.00407016	0	0	0	0	0	0	0	0	0	0	0	0	0	0	0	0.00581858	0	0	0	0	0.00238849	0	0.00423751	0	0	0	0	0	0	0	0	0.0288558	0	0.42101
AM-89	Rosa_canina	Rosaceae	5	0.0404307	0.0549532	0	0	0	0	0	0	0	0	0	0	0	0	0	0.0126759	0	0	0.0971343	0.059134	0.0193355	0	0	0	0	0	0	0	0	0	0	0	0	0	0	0	0	0	0	0	0	0	0	0	0	0
AM-90	Rosa_canina	Rosaceae	5	0.0221745	0	0	0	0	0	0	0	0.0311153	0	0	0	0	0	0	0.0579843	0.0244071	0	0.0506854	0.0295168	0	0.0145904	0	0	0	0	0	0	0	0	0	0	0	0	0	0	0	0	0	0.0706589	0	0	0	0	0	0
AM-91	Rosa_canina	Rosaceae	5	0.0318675	0	0	0	0	0	0	0	0	0	0	0	0	0	0	0.0544564	0.0174415	0	0.0450658	0.0195265	0	0	0	0	0	0	0	0	0	0	0	0	0	0	0	0	0	0	0	0.119906	0	0	0	0	0	0
AM-92	Rosa_canina	Rosaceae	5	0.0157589	0.185919	0	0	0	0	0	0	0	0	0	0	0	0	0	0.0366949	0.0216014	0	0.0475625	0.0123229	0	0	0.0419812	0	0	0	0	0	0	0	0	0	0	0	0	0	0	0	0	0.0771001	0	0	0.0531413	0	0	0
AM-93	Rosa_canina	Rosaceae	5	0	0	0	0	0	0	0	0	0	0	0	0	0	0	0.0463711	0.0299841	0.0252523	0	0.0898934	0.0199833	0	0.018862	0	0.0810092	0.0641009	0.0223853	0.0195163	0	0	0	0	0	0	0	0	0	0	0	0	0.278171	0	0	0	0.000129869	0	0
AM-94	Rosa_canina	Rosaceae	5	0.0230206	0	0	0	0	0	0	0	0	0	0	0	0	0	0	0.0178257	0.0239722	0	0.0801637	0.0350903	0	0	0	0.0775291	0.0504139	0.0259192	0	0	0.0222822	0	0	0	0	0	0	0	0	0	0	0.226644	0	0	0	0	0	0
AM-99	Rosa_canina	Rosaceae	5	0.0776989	0.0817106	0	0	0	0	0	0	0	0	0	0	0	0.0148992	0	0.035856	0	0	0	0	0	0	0	0	0	0	0	0	0	0	0	0	0	0	0	0	0	0	0.128158	0	0	0	0	0	0	0
AM-86	Solanum_dulcamara	Solanaceae	9	0.0856256	0.0482787	0	0	0	0	0	0	0	0	0	0	0	0	0.0262492	0.0455036	0.0101224	0	0	0.0361449	0	0	0	0	0	0	0	0	0	0	0	0	0	0	0	0	0	0	0	0	0	0	0	0	0	0
AM-87	Solanum_dulcamara	Solanaceae	9	0.0405428	0.0463683	0	0	0	0	0	0	0	0	0	0	0	0	0.0233928	0.0216508	0.0116779	0	0	0.0205031	0.00793699	0	0	0	0	0	0	0	0	0	0	0	0	0	0	0	0	0	0	0	0	0	0	0.0515972	0	0
AM-88	Solanum_dulcamara	Solanaceae	9	0.0787171	0.0975807	0	0	0	0	0	0	0	0	0	0	0	0.00869432	0.0344753	0.0398722	0.0159189	0	0	0.00795611	0	0	0	0	0	0	0	0	0	0	0	0	0	0	0	0	0	0	0	0	0	0	0	0	0	0
[truncated: 192 more columns]

## Sheet: Tab S6 - RNP Unripe 2016
Aliphatics				1									1												1	1						1			1	1	1				1						1
Aromatic												1		1																	1		1					1				1
C5-branched						1
Terpenes					1		1		1	1	1																1	1	1	1				1					1	1			1	1	1	1		1	1
N/S								1							1	1	1	1	1	1	1	1	1
Misc cyclic																								1
Unknown
sample	species	families	n.fruits	comp1~Acetic acid	comp10~endo-Borneol	comp101~Butanoic acid, 3-methyl-	comp102~α-Pinene	comp104~Unknown N compound104	comp105~Unknown sesquiterpene105	comp106~(Z)-β-Ocimene	comp108~Unknown sesquiterpene108	comp11~Methyl salicylate	comp111~1-Dodecanol	comp114~Benzaldehyde	comp12~1,2-Benzisothiazole	comp121~Unknown sesquiterpene121	comp122~α-Ylangene	comp124~Unknown sesquiterpene124	comp125~Isoledene	comp126~Unknown sesquiterpene126	comp129~cis-muurola-3,5-diene	comp13~Linalool	comp130~Unknown sesquiterpene130	comp133~1,2-Cyclopentanedione	comp137~1-Hexanol	comp14~3-Octanone	comp141~2,6-Dimethyl-1,3,5,7-octatetraene, E,E-	comp142~Unknown sesquiterpene142	comp143~α-Longipinene	comp144~Unknown sesquiterpene144	comp145~Styrene	comp146~1-Hexanol, 2-ethyl-	comp147~C8H8O (Unknown aromatic aldehyde or alcohol)147	comp149~5-Hepten-2-one, 6-methyl-	comp15~4-Hexen-1-ol, acetate (Unknown (E)- or (Z)-)	comp151~n-Amyl isovalerate	comp152~cis-3-Hexenyl isovalerate OR n-Valeric acid cis-3-hexenyl ester	comp153~Unknown xylene153	comp154~α-Thujene	comp157~β-Thujene	comp16~Acetic acid, hexyl ester	comp161~Unknown Ethylmethylbenzene161	comp162~β-Myrcene	comp165~α-Phellandrene	comp168~α-Terpinene	comp169~Cymene (unknown configuration169)	comp17~2-Hexen-1-ol, acetate	comp170~β-Phellandrene	comp171~(E)-β-Ocimene
MG3	Oncostemum_nervosum	Primulaceae	5	0.0657536	0	0	0	0	0	0	0	0	0.0173073	0	0	0	0	0	0	0	0	0.0482798	0	0.0032667	0	0	0.0107496	0	0	0	0	0	0	0	0	0	0	0	0.00296479	0.0680939	0	0	0	0	0	0.0584444	0	0.0236005	0.173055
MG5	Ficus_lutea	Moraceae	3	0.021218	0	0	0.0142673	0	0	0.0130919	0.0149366	0	0	0	0	0	0	0	0	0	0	0.0263505	0	0	0	0.00399434	0.00839711	0	0	0	0	0	0	0	0.00996756	0	0	0	0	0.0224672	0.00415778	0	0	0	0	0.00690541	0.0060856	0	0.171412
MG7	Syzygium_emirnese	Myrtaceae	5	0.152886	0	0	0.0443379	0	0	0	0	0	0	0.0117139	0	0	0	0	0	0	0	0	0	0.00921554	0	0	0	0	0	0	0	0	0	0	0.067276	0	0	0	0	0.093063	0.0128668	0	0	0	0	0	0	0	0
MG17	Micronychia_macrophylla	Anacardiaceae	5	0.010587	0	0	0.037756	0	0	0	0	0	0	0	0	0	0	0	0	0	0	0	0	0.000404644	0	0	0	0	0	0	0	0	0	0	0	0	0	0	0.00268386	0.116713	0	0	0.795415	0.000184967	0.00420002	0.00490795	0	0.00433782	0.000690042
MG25	Oncostemum_nervosum	Primulaceae	5	0.0232384	0	0	0.0084507	0	0.019973	0.0189702	0.0473671	0	0	0	0	0	0.0171769	0	0.00169116	0.00454411	0	0.0361545	0	0	0	0.00582768	0	0	0	0	0	0.00244842	0	0.0261251	0	0	0	0	0	0	0	0	0	0	0	0.00408111	0	0	0.177517
MG27	Coptosperma_SP1	Rubiaceae	4	0.185588	0	0	0.292328	0	0	0	0	0.0493112	0	0.0115121	0	0	0	0	0	0	0	0	0	0.0112007	0	0	0	0	0	0	0	0	0	0	0	0	0	0	0	0.0418583	0	0	0	0	0	0	0	0	0.0778657
MG28	Ficus_tiliifolia	Moraceae	3	0.0584494	0	0.0112809	0	0.0142465	0	0.0235408	0.0118728	0.0337017	0	0.0316465	0.00595057	0	0	0	0.0119691	0	0	0	0	0	0	0.0227311	0	0	0	0	0	0.0383533	0	0	0	0	0	0	0	0	0	0	0	0	0	0.00713116	0	0	0.277091
MG35	Micronychia_macrophylla	Anacardiaceae	5	0	0	0	0.00271139	0	0	0	0.00652744	0	0	0	0	0.000192051	0.000912552	0	0.0182512	0.00021138	0.058125	0	0.0290157	0	0	0	0.000326418	0	0	0.000834427	0	0	0	0	0	0	0	0.0022219	0.0004322	0.112251	0	0.00150428	0.326852	0.000964067	0.00455259	0.0540883	0	0.0097017	0.000559283
MG41	Oncostemum_nervosum	Primulaceae	5	0.193799	0	0	0.107061	0	0	0	0	0	0.0354574	0.000210762	0	0	0	0	0	0	0	0	0	0	0	0.0168724	0	0	0	0	0	0.0293397	0	0.0384459	0	0	0	0	0	0	0	0	0.0162463	0	0	0	0	0	0
MG45	Mussaenda_arcuata	Rubiaceae	5	0.179912	0	0	0.294264	0	0	0	0	0.00731298	0.0342285	0.00775463	0	0	0	0	0.00722033	0	0	0	0	0.00967812	0	0	0	0	0	0	0	0.018501	0	0	0	0	0	0	0	0.103324	0	0	0.0390914	0	0	0	0	0	0
MG51	Oncostemum_nervosum	Primulaceae	5	0.00929692	0	0	0.0463748	0	0	0	0	0.000761996	0.00268853	0.00441938	0	0	0	0	0	0	0	0	0	0	0	0	0	0	0	0	0	0	0	0	0	0	0	0	0.00490406	0.106574	0	0	0.028953	0	0	0.0455213	0	0	0.0299246
MG60	Garcinia_sp1	Clusiaceae	2	0.0274866	0	0	0.00141179	0	0	0	0.034658	0.00603125	0	0.00704299	0	0	0.0265047	0	0	0	0	0	0	0	0	0	0	0	0	0	0	0.00943111	0	0	0	0	0	0	0	0.00803901	0	0	0.00408197	0	0	0	0	0.0217697	0.115293
MG61	Ficus_botryoides	Moraceae	3	0.0390446	0	0	0.0199995	0	0	0	0.00302762	0	0	0	0	0	0	0	0.00767179	0	0	0	0	0	0	0.0121196	0	0	0	0	0	0	0	0	0	0	0	0	0.0387105	0.00631214	0	0	0.0626857	0	0	0.345973	0	0	0.00403446
MG67	Oncostemum_nervosum	Primulaceae	5	0.0352343	0	0	0.0253491	0	0	0	0.0393827	0	0	0.00546352	0	0	0	0	0	0	0	0	0	0.00134136	0	0	0	0	0	0	0.0194903	0.0147814	0.00503933	0	0	0	0	0	0	0.0190323	0	0	0	0	0	0	0	0	0.0138118
MG68	Oncostemum_nervosum	Primulaceae	5	0.0359536	0	0	0.00652997	0	0	0.0174997	0.0181684	0	0	0.00424211	0	0	0	0	0	0	0	0.205303	0	0	0	0	0.00362515	0	0	0	0.0229773	0.0217226	0	0	0	0	0	0	0	0.00680235	0	0	0.00152916	0	0	0	0	0	0.249218
MG69	Micronychia_macrophylla	Anacardiaceae	5	0.0011092	0	0	0.000863955	0	0	0	0.0170816	0	0	0	5.35647e-05	0	0.000973798	0	0.0191097	0.00045251	0.0286151	0	0.0201453	0	0	0	0	0	0	0	0	0	0	0	0	0	0	0.000827761	0.000400965	0.00119064	0	0	0.345559	0.00162889	0	0	0	0.00442281	0.000902477
MG87	Oncostemum_nervosum	Primulaceae	5	0	0	0	0.00754464	0	0	0	0	0	0.0803519	0.0165503	0	0	0	0	0	0	0	0	0	0	0	0	0	0	0	0	0.0457002	0.0865061	0	0	0	0	0	0	0	0	0	0	0	0	0	0	0	0	0
MG91	Mussaenda_arcuata	Rubiaceae	4	0.0143996	0	0	0.00296334	0	0.0216523	0.0122107	0.0029413	0.0162594	0	4.65126e-06	0	0	0	0	0.00569621	0	0.00406193	0.0281512	0	0.00081189	0	0	0.0200376	0	0	0	0.00290342	0.0195955	0	0.00182623	0	0	0	0	0	0	0	0	0	0	0	0.00458202	0	0	0.415572
MG100	Garcinia_sp1	Clusiaceae	3	0.0631511	0	0	0.00381979	0	0	0.00949219	0.00223052	0.00161879	0.00767308	0	0	0	0	0	0	0	0	0	0	0	0	0	0	0	0	0	0.00406245	0.00627019	0	0	0	0	0	0	0	0.00278629	0	0	0	0	0	0	0	0	0.0389637
MG102	Macaranga_myriolepida	Euphorbiaceae	7	0.0103066	0	0	0	0	0	0	0.0455854	0.00369524	0	0.00382017	0	0	0	0	0.00509387	0	0.00409093	0.0260376	0	0.000613038	0.0131617	0	0	0	0	0	0	0.0134833	0	0.0105863	0.0742396	0	0.0093349	0	0	0	0.0120078	0	0	0	0	0	0	0	0.0122022
MG112	Ficus_tiliifolia	Moraceae	5	0.0328455	0	0	0	0.00232098	0.0681464	0	0.191287	0.0115814	0	0.00813505	0	0	0	0	0	0	0.0109033	0.0898721	0	0.00201594	0	0	0	0	0	0	0	0.0242959	0	0.00228734	0	0	0	0	0	0	0	0	0	0	0	0	0	0.000753579	0.0136075
MG118	Ficus_reflexa	Moraceae	5	0.00594086	0	0	0.00382872	0	0	0	0.00458334	0	0.0440237	0.00181946	0	0	0	0	0	0	0	0	0	0	0	0	0	0	0	0	0.0145105	0.0340922	0	0.0129943	0	0	0	0	0	0	0	0	0	0	0	0	0	0.00514037	0.0515421
MG133	Ficus_botryoides	Moraceae	4	0.0452233	0	0	0	0	0	0	0.0122802	0	0.0285808	0	0	0.00241761	0	0	0.0283949	0	0	0	0	0	0	0	0	0	0	0	0.00974048	0	0	0	0	0	0	0	0	0	0	0	0	0	0	0	0	0	0.00995466
MG135	Macaranga_myriolepida	Euphorbiaceae	7	0.00711907	0	0	0.000342256	0	0	0.00110784	0.00394205	0	0.00501995	0.00143927	0.000233599	0	0	0	0	0	0	0.111696	0	0	0.00135416	0	0	0	0	0	0.003757	0.00755042	0	0.000251935	0.0383448	0	0.00475378	0.00199369	0	0	0.00371444	0	0.00244486	0	0	0	0	0	0.0020638
MG137	Macaranga_myriolepida	Euphorbiaceae	7	0.000155202	0	0	0.0371053	0	0	0	0.000972939	0	0	0.000617109	0	0	0	0	0	0	0	0.041819	0	0	0.00275114	0	0.001514	0	0	0	0.00133331	0	0	0	0.0166601	0.000773021	0.0065224	0	0.0281998	0.0364758	0.00285693	0	0.0719173	0	0.0059444	0.00825542	0.00120201	0.0113289	0.0565827
MG146	Coptosperma_SP1	Rubiaceae	3	0.0019865	0	0	0	0	0	0	0	0.00365197	0	0.00706374	0	0	0	0	0	0	0	0	0	0	0	0	0	0	0	0	0.0125244	0.0118235	0	0.0078567	0	0	0	0.0426894	0	0	0	0	0	0	0	0	0	0	0.0327962
MG152	Pyrostria_sp1	Rubiaceae	4	0.0109989	0	0	0	0	0	0	0	0.0201284	0.118992	0.0149453	0	0	0	0	0	0	0	0	0	0	0	0	0.005954	0	0	0	0	0.00204267	0	0.00891076	0	0	0	0	0	0	0	0	0	0	0	0.0013723	0	0	0.148521
MG153	Ficus_tiliifolia	Moraceae	4	0.00131758	0	0	0	0	0	0	0.154326	0.0182843	0.0373991	0	0	0	0	0	0	0	0	0.0366051	0	0	0	0	0	0	0	0	0	0	0	0	0	0	0	0	0	0	0	0	0	0	0	0.00275935	0	0	0.0219008
MG160	Coptosperma_SP1	Rubiaceae	4	0.00615793	0	0	0.016094	0	0	0	0.00289524	0.00602948	0	0.0106957	0	0	0	0	0	0	0	0.0406505	0	0	0	0	0	0	0	0	0	0.0749232	0	0.00727462	0	0	0	0.0413605	0	0	0	0	0	0	0	0	0	0.00844763	0.200064
MG167	Oncostemum_botryoides	Primulaceae	4	0.000755945	0	0	0.00116605	0	0	0	0.00111956	0.000537014	0.00650914	0.00206211	0	0	0	0	0	0	0	0	0	0	0	0	0	0	0	0	0.00107377	0.00553178	0	0.00303479	0	0	0	0	0	0	0	0	0	0	0	0	0	0.000912463	0
MG168	Micronychia_macrophylla	Anacardiaceae	5	0.00137218	0	0.00030244	0.0127384	0	0	0	0.00312465	0	0	0	0	0	0	0	0	0	0.0178288	0	0.00718804	0	0	0	0	0	0	0	0	0.00169622	0	0	0	0	0	0	0.00234448	0.287318	0	0	0.0364782	0.00158501	0.0109827	0.00507345	0	0.0351383	0
MG175	Syzygium_emirnese	Myrtaceae	7	0.0118614	0	0.00102504	0.00467034	0	0	0	0	0.00225685	0.00251205	0.00303237	0	0	0	0	0	0	0	0	0	0	0	0	0.00623229	0	0	0	0	0.00779145	0	0.00205786	0.0760333	0	0	0	0	0	0.00879248	0	0	0	0	0.00310354	0	0.0105226	0.414522
MG190	Oncostemum_botryoides	Primulaceae	7	0.012916	0	0	0.0178918	0	0	0	0.00935952	0	0	1.28152e-05	0	0	0	0	0.00437658	0	0	0	0	0	0	0	0	0	0	0	0	0	0	0.00170143	0	0	0	0	0.00125487	0.176588	0	0	0.0162932	0	0	0.0181425	0	0.0225129	0.0168306
MG195	Piper_sp1	Piperaceae	7	0	0	0	0.0049882	0	0	0	0.00916287	0	0	0.000134439	0	0.000393313	0.0329365	0	0	0.000475847	0.0133009	0	0.00573924	0	0	0	0	0	0	0.0046363	0	0	0	0	0	0	0	0	0.000685099	0.0323292	0	0	0.00287803	0.00405508	0	0	0	0.00157419	0
MG199	Mussaenda_arcuata	Rubiaceae	3	0.0488936	0	0	0.0222026	0	0	0	0	0.0668487	0.00728933	0	0	0	0	0	0.00519837	0	0	0	0	0	0	0	0.0153867	0	0	0	0	0	0	0.00146545	0	0	0	0	0	0.0309734	0	0	0	0	0	0.0033692	0	0.00144111	0.438982
MG208	Syzygium_emirnese	Myrtaceae	8	0.0057688	0	0	0.0366451	0	0	0	0.0215731	0	0	0.00567176	0	0	0	0	0	0	0	0	0.0163635	0	0	0	0	0	0	0	0	0.0431623	0	0.00370917	0.0520779	0	0	0	0	0	0.00524337	0	0	0	0	0	0	0.010708	0
MG214	Ficus_lutea	Moraceae	6	0.0460886	0	0	0.0113558	0	0	0	0.0254234	0	0.00544191	0.00135512	0	0	0	0	0.0115504	0	0.00102924	0.018145	0	0.00317808	0	0	0	0	0.0014649	0	0	0.000933839	0	0	0	0	0	0	0	0.0008529	0	0	0	0	0	0.000786237	0	0.0006675	0.0129566
MG215	Ficus_tiliifolia	Moraceae	8	0.0322796	0	0	0.0318688	0	0	0	0.00440495	0	0.000554652	0	0	0	0.0169501	0	0	0	0	0	0	0	0	0	0.0257571	0	0	0	0	0	0	0	0	0	0	0	0	0	0	0	0.00142507	0	0	0	0	0.0228759	0.388131
MG226	Syzygium_emirnese	Myrtaceae	5	0.00665284	0	0	0	0	0	0	0	0	0.0396962	0.0281244	0	0	0	0	0	0	0	0	0	0	0	0	0	0	0	0	0	0	0	0.0272295	0.142998	0	0	0	0	0	0.0117731	0	0	0	0	0	0	0.0100437	0.0153706
MG231	Mussaenda_arcuata	Rubiaceae	7	0.119679	0	0	0	0	0.00377744	0	0.00749089	0.00552192	0	0.0299611	0	0	0	0	0	0	0	0	0	0.00730968	0	0	0	0	0	0	0	0.00122506	0	0	0	0	0	0	0	0.00180911	0	0	0.00700282	0	0	0	0	0.0791135	0.105205
MG237	Psychotria_sp1	Rubiaceae	5	0.0142017	0.0114784	0	0	0	0	0.00518589	0	0.00106947	0	0	0	0	0	0	0	0	0	0	0	0	0	0	0.342507	0	0	0	0	0.00459423	0	0	0	0	0	0	0	0	0	0	0	0	0	0	0	0	0.361029
MG248	Syzygium_emirnese	Myrtaceae	7	0	0	0	0.010013	0	0	0	0.0107297	0.0152755	0.00830219	0.0178891	0	0	0	0	0	0	0	0	0	0.00669071	0	0	0	0	0	0	0	0.00537761	0	0.0161914	0.143367	0	0	0	0	0	0	0	0	0	0	0	0	0.0315617	0.0035669
MG255	Piper_sp1	Piperaceae	7	0.000627234	0	0	0.00265869	0	0	0	0.00110256	0	0	0.00166802	0	0	0.012658	0	0	0	0	0.0183619	0.00278019	0	0	0	0	0	0	0	0.0007301	0	0	0.00350543	0	0	0	0	0	0	0	0	0.0144589	0.0430752	0	0.00716912	0	0.0685801	0.00285233
MG261	Ficus_tiliifolia	Moraceae	3	0	0	0	0.00483793	0	0.0043472	0	0.00911469	0.00209924	0	0	0	0	0	0	0	0	0	0.0631693	0	0	0	0.00163655	0.0258063	0.00109793	0	0	0.000229368	0	0	0	0	0	0	0	0	0.00693283	0	0	0.00815252	0	0	0.0134256	0	0.0371044	0.460746
MG278	Mussaenda_arcuata	Rubiaceae	4	0	0	0	0	0	0	0	0.00839623	0.0025843	0.00652749	0.0142013	0	0	0	0	0	0	0	0	0	0	0	0	0	0	0	0	0	0.0654809	0	0.0104917	0	0	0	0	0	0	0	0	0	0	0	0	0	0.0165361	0.178171
MG286	Oncostemum_botryoides	Primulaceae	4	0	0	0	0.00145512	0	0	0	0	0.00336544	0.00537798	0.0113642	0	0	0	0	0	0	0	0	0	0	0	0	0	0	0	0	0	0.0250695	0	0	0	0	0	0	0	0	0	0	0	0.0256337	0	0	0	0.0185338	0
MG298	Pyrostria_sp1	Rubiaceae	4	0	0	0	0.105405	0	0	0	0	0.0190725	0.0023026	0.00250987	0	0	0	0	0	0	0	0	0	0	0	0	0	0	0	0	0	0.0103708	0	0	0	0	0	0	0	0	0	0	0.0121689	0	0	0	0	0.0498255	0.00604469
MG304	Psychotria_sp1	Rubiaceae	2	0.028749	0	0	0.0182698	0	0	0	0	0	0.0153601	0.0110871	0	0	0	0	0	0	0	0	0	0	0	0	0.0363653	0	0	0	0.000693607	0.0217935	0	0.00421227	0	0	0	0.0354538	0	0	0	0	0	0.0155147	0	0.00800514	0	0.0245827	0.065482
MG322	Psychotria_sp1	Rubiaceae	2	0	0.0365739	0	0.0330986	0	0	0	0	0	0.0397561	0.0137812	0	0	0	0	0	0	0	0	0	0	0	0	0	0	0	0	0	0.0523373	0	0.00767124	0	0	0	0	0	0	0	0	0.0026866	0	0	0	0	0.0522393	0
MG324	Psychotria_sp1	Rubiaceae	3	0	0.0043563	0	0.000146593	0	0	0	0	0.0101016	0	0.000311058	0	0	0	0	0	0	0	0	0	0	0	0	0.126168	0	0	0	0	0.00380874	0	0	0	0	0	0	0	0	0	0	0	0	0	0	0	0.0185126	0.490456
MG354	Coptosperma_SP1	Rubiaceae	5	0.00728111	0	0	0	0	0	0	0.0152765	0	0	0	0	0	0	0	0.045869	0	0.0120281	0	0	0	0	0	0	0	0	0	0	0	0	0	0	0	0	0	0	0	0	0	0	0	0	0	0	0	0.00621657
MG381	Eugenia_sp1	Myrtaceae	2	0	0	0	0.0154984	0	0	0	0.0124803	0	0	0	0	0	0	0	0.00247151	0	0	0.00429767	0	0	0	0	0	0	0	0	0	0.00396741	0	0	0	0	0	0	0.0014628	0	0	0	0.0736224	0.0407178	0	0	0	0	0.0111016
MG383	Ficus_botryoides	Moraceae	2	0	0	0	0	0	0	0	0.0298352	0	0	0.00406876	0	0.00363456	0	0	0.0419161	0	0.00203048	0	0	0	0	0	0	0	0	0	0	0	0	0	0	0	0	0	0.00161974	0	0	0	0	0	0	0	0	0	0.016278
MG397	Oncostemum_nervosum	Primulaceae	5	0	0	0	0	0	0	0	0.0338918	0	0	0	0	0	0	0	0	0	0	0	0	0	0	0	0	0	0	0	0.0221665	0	0	0	0	0	0	0	0	0	0	0	0	0.0199424	0	0	0	0.0200904	0.0578406
MG398	Oncostemum_nervosum	Primulaceae	7	0	0.00347396	0	0	0	0	0	0.142356	0	0	0.00338311	0	0	0.0286862	0	0	0.00379872	0	0	0	0	0	0	0	0	0	0	0	0	0	0	0	0	0	0	0	0	0	0	0	0	0	0	0	0	0
MG405	Syzygium_emirnese	Myrtaceae	7	0	0	0	0	0	0	0	0	0	0	0	0	0	0	0	0	0	0	0	0	0	0	0	0	0	0	0	0	0	0	0	0.0710679	0	0	0	0	0	0.0126029	0	0	0	0	0	0	0	0
MG445	Tina_striata	Sapindaceae	3	0	0	0	0	0	0	0	0	0	0	0	0	0	0	0	0.00347668	0	0	0	0	0	0	0	0	0	0	0	0.000101746	0	0	2.86482e-05	0	0	0	0	0	0	0	0	0	0	0	0	0	0.000173073	4.50686e-05
MG451	Chassalia_ternifolia	Rubiaceae	4	0.626645	0	0	0	0	0	0	0	0.0227365	0	0	0	0	0	0	0	0	0	0	0	0	0	0	0	0	0	0	0	0	0	0	0	0	0	0	0	0	0	0	0	0	0	0	0	0	0.0094656
MG454	Oncostemum_nervosum	Primulaceae	5	0.381156	0	0	0	0	0	0	0.0589548	0	0	0	0	0	0	0	0	0	0	0	0	0.0189431	0	0	0	0	0	0	0.11225	0	0	0.0770589	0	0	0	0	0	0	0	0	0	0	0	0	0	0	0
MG456	Ficus_botryoides	Moraceae	2	0	0	0	0	0	0	0	0.0169804	0	0	0	0	0	0	0	0	0	0	0	0	0	0	0	0	0	0	0	0	0	0	0	0	0	0	0	0	0	0	0	0	0	0	0	0	0	0
MG457	Eugenia_sp1	Myrtaceae	1	0.00817819	0	0	0.476006	0	0	0	0	0	0	0.000758746	0	0	0.00298633	0	0	0	0	0.0275776	0	0	0	0	0	0	0	0	0.0013679	0	0	0	0	0	0	0	0	0	0	0	0.0737212	0	0	0.00120381	0	0	0.00417718
MG472	Tina_striata	Sapindaceae	3	0.00343344	0	0	0	0.000326095	0	0	0	0	0	0.00071399	0	0	0	0	0.01156	0	0	0	0	0	0	0	0	0	0	0	0.000482754	0	0	0	0	0	0	0	0	0	0	0	0	0	0	0	0	0	0.000126724
MG487	Tina_striata	Sapindaceae	2	0	0	0	0	0	0	0	0.00112833	0	0	0	0	0	0	0	0.00905744	0	0	0	0	0	0	0	0	0	0	0	0	0	0	0.00132002	0	0	0	0	0	0	0	0	0	0	0	0	0	0	0
MG495	Piper_sp1	Piperaceae	7	0	0	0	0.0433082	0	0	0	0.00167644	0	0	0	0	0.00162216	0	0	0.00562998	0	0.00486586	0.0143663	0.00161689	0	0	0	0	0	0	0.00164406	0	0	0	0	0	0	0	0	0	0	0	0	0.0561886	0.0841144	0	0.0146312	0	0.142372	0.0085452
MG499	Ficus_lutea	Moraceae	3	0	0	0	0.00289729	0	0	0	0.0228443	0	0	0	0	0	0	0	0.0114208	0	0.00173625	0	0	0	0	0	0.00104883	0	0.0009791	0	0	0	0	0	0	0	0	0	0	0	0	0	0	0	0	0.00196764	0	0.0026935	0.019044
MG507	Piper_sp1	Piperaceae	7	0.027182	0	0	0	0	0	0	0.00937666	0	0	0.00215927	0	0	0.0222156	0	0.0449621	0	0.050118	0.0301735	0.0193065	0	0	0	0	0	0	0	0	0	0	0.00397217	0	0	0	0	0	0.00808226	0	0	0.00623484	0.0205457	0	0.00193169	0	0.0797424	0.00505914
MG512	Chassalia_ternifolia	Rubiaceae	4	0.0376851	0	0	0	0	0	0	0	0	0	0.0370343	0	0	0	0	0	0	0.0408566	0	0	0	0	0	0	0	0	0	0	0.0702609	0	0.0992849	0	0	0	0	0	0	0	0	0	0.0519422	0	0.026051	0	0.0566645	0
MG533	Macaranga_myriolepida	Euphorbiaceae	7	0.0448284	0	0	0	0	0	0	0.131701	0	0	0.00296319	0	0	0.0220559	0.00275767	0.00211056	0.00236264	0	0.0375218	0	0	0	0	0	0	0	0	0	0	0	0.00314058	0.00335047	0	0	0	0	0	0	0	0	0	0	0	0	0	0.0011242
[truncated: 248 more columns]

## Sheet: Tab S7 - RNP Unripe 2017
Aliphatics				1						1									1			1		1															1							1			1
Aromatic																					1				1																			1				1
C5-branched					1
Terpenes						1	1	1	1			1	1	1	1	1	1	1		1			1			1	1	1	1	1	1	1	1	1	1	1	1	1		1	1	1	1		1
N/S											1																																				1
Misc cyclic
Unknown
sample	species	families	n.fruits	comp1~Acetic acid	comp101~Butanoic acid, 3-methyl-	comp102~α-Pinene	comp105~Unknown sesquiterpene105	comp106~(Z)-β-Ocimene	comp108~Unknown sesquiterpene108	comp111~1-Dodecanol	comp12~1,2-Benzisothiazole	comp121~Unknown sesquiterpene121	comp122~α-Ylangene	comp125~Isoledene	comp126~Unknown sesquiterpene126	comp129~cis-muurola-3,5-diene	comp13~Linalool	comp130~Unknown sesquiterpene130	comp137~1-Hexanol	comp141~2,6-Dimethyl-1,3,5,7-octatetraene, E,E-	comp145~Styrene	comp146~1-Hexanol, 2-ethyl-	comp149~5-Hepten-2-one, 6-methyl-	comp16~Acetic acid, hexyl ester	comp161~Unknown Ethylmethylbenzene161	comp162~β-Myrcene	comp165~α-Phellandrene	comp168~α-Terpinene	comp169~Cymene (unknown configuration169)	comp170~β-Phellandrene	comp171~(E)-β-Ocimene	comp172~Terpinolene	comp173~Unknown monoterpene173	comp174~Unknown monoterpene174	comp175~Terpinen-4-ol	comp177~Unknown sesquiterpene177	comp178~Bergamotene (unknown isomer)	comp184~Unknown sesquiterpene184	comp19~2,2,4,4-Tetramethyloctane	comp20~Unkown sesquiterpene20	comp206~Unknown sesquiterpene206	comp207~β-Calacorene	comp21~β-Bisabolene	comp211~Benzoic acid, ethyl ester	comp22~α-Calacorene	comp222~Undecane, 2,6-dimethyl-	comp23~Acetamide	comp234~Unknown aromatic compound234	comp252~Unknown branched hydrocarbon252
DMG31	Zanthoxylum_madagascariensis	Rutaceae	8	8.11779e-05	0	0.0742226	0	0	0	0	0	0	0	0	0	0	0.10048	0	0	0.00159392	0	0	0	0	0	0.110885	0.00336469	0	0	0.0529581	0.0352882	0.00653094	0.000689349	0.00039264	0.000927265	0.00963029	0	0	0	0	0.000160957	0	0	0	0.000126263	0	0	0	0
DMG38	Weinmannia_rutenbergii	Anacardiaceae	8	0	0	0.125181	0	0	0	0	0	0	0	0	0	0	0	0	0	0	0.0755411	0.0820323	0	0	0	0.0147389	0	0	0	0	0	0	0	0	0	0	0	0	0	0	0	0	0	0	0	0	0	0	0
DMG40	Weinmannia_rutenbergii	Anacardiaceae	6	0.0100188	0	0.0436904	0	0	0	0.0283536	0	0	0	0	0	0	0	0	0.0970521	0	0	0	0	0	0	0	0	0	0	0	0	0	0	0	0	0	0	0	0	0	0	0	0	0	0	0.0103838	0	0	0
DMG43	Cryptocaria_sp	Lauraceae	5	0	0	0.0476493	0	0	0.000981069	0	0	0.000211503	0	0	0	0.00947648	0.00188891	0.00403997	0	0.000260369	0	0.000971446	0	0	0	0.0598589	0	0	0.00343206	0.0148725	0.00720295	0.00514285	0	0	0.0015545	0	0	0.000219303	0	0	0.0137329	0	0	0	0.00520817	0	0	0	0
DMG44	Psidium_cattleianum	Myrtaceae	4	0	0.00105002	0.0267257	0	0.106214	0.0125206	0	0	0	0.00942288	0	0	0	0	0	0	0	0	0.00966014	0	0	0	0.0290362	0.0065318	0	0.00767068	0	0.0209285	0.0549409	0.0175624	0.00191999	0	0	0	0	0	0	0.00208448	0	0	0	0.00155482	0	0	0	0
DMG50	Noronhia_incurvifolius	Oleacea	4	0.0172648	0	0.0225533	0	0	0	0.0222642	0	0	0	0	0	0	0	0	0	0.00988716	0	0	0	0	0	0	0	0	0	0	0.171876	0	0	0	0	0	0	0	0	0	0	0	0	0	0	0	0	0.00724002	0
DMG52	Psidium_cattleianum	Myrtaceae	4	0	0	0.0159787	0	0.0241383	0	0.00404197	0.00214759	0	0.00600589	0	0	0	0	0	0	0.00909142	0	0.0159797	0	0	0	0	0.00302293	0	0.00310898	0	0.394805	0.00872697	0	0	0	0	0	0	0	0	0	0	0	0	0	0	0	0	0
DMG62	Agelae_pentagyna	Connaraceae	1	0.00832146	0.0151357	0.0259901	0	0	0	0	0	0	0	0	0	0	0	0	0	0	0	0.0477417	0	0	0	0	0	0	0	0	0.207129	0	0	0	0	0	0	0	0	0	0.0189066	0	0	0	0	0	0	0	0
DMG76	Polyscias_sp	Araliaceae	4	0	0	0.0397529	0	0	0	0	0	0	0	0	0	0	0	0	0	0	0	0	0	0.0533631	0	0	0	0	0	0	0	0	0	0	0	0	0	0	0	0	0	0	0	0	0	0	0.278627	0	0
DMG86	Ficus_politoria	Moraceae	6	0.0175431	0	0.0426199	0	0	0	0	0	0	0	0.0096609	0	0	0	0	0	0	0	0	0	0	0	0	0.0193369	0	0	0.0269898	0.0592446	0	0	0	0	0	0.0278382	0	0	0	0	0	0	0	0	0	0	0	0
DMG89	Cryptocaria_sp	Lauraceae	5	0	0.000120429	0.00525936	0	0.020358	0	0	0	0.000279193	0	0.0419718	0	0.00679229	0.00309368	0.00471794	0	0.000900918	0.000868913	0.000269449	0	0	0	0.00977894	0.00109596	0.00517816	0	0	0.0272541	0.000899234	0.00529447	0.00024888	0.000959674	0	0	0.000646877	0	0	0.0153489	0	0	0	0.00192031	0	0	0	0
DMG90	Cryptocaria_sp	Lauraceae	5	0	0	0.000294214	0	0.021341	0.0100355	0	0.000214148	0.00134434	0	0	0.0754174	0.0195787	0.00157124	0	0	0.0011525	0	0	0	0	0	0	0	0.00103795	0	0	0.0206466	0.000290302	0.00513465	0	0	0	0	0.00130905	0	0	0	0	0	0	0.00545244	0	0	0	0
DMG124	Ficus_politoria	Moraceae	8	0	0	0.00693691	0	0	0	0	0	0	0	0.0128766	0	0	0.132376	0	0	0.00928135	0	0.0289266	0	0	0	0	0.0050091	0	0.0060525	0	0.540726	0	0	0	0	0	0.0168664	0	0	0.01717	0.0033915	0	0	0.00373215	0	0	0	0	0
DMG129	Polyscias_sp	Araliaceae	6	0.0378801	0	0.134813	0	0	0	0	0	0	0	0	0	0	0	0	0	0	0.164593	0	0	0	0	0	0	0	0.018253	0	0	0	0	0	0	0	0	0	0	0	0	0	0	0	0	0	0	0	0
DMG132	Syzygium_parkeri	Myrtaceae	5	0.0393047	0	0.042079	0	0	0	0.0395556	0	0	0	0	0	0	0	0	0	0	0	0	0	0	0	0	0	0	0.0339882	0	0	0	0	0	0	0	0	0	0	0	0	0	0	0	0	0	0	0	0
DMG154	Cryptocaria_crassifolia	Lauraceae	6	0.0111451	0	0.00181687	0.00199846	0	0.0634097	0	0	0	0	0.129409	0	0.00989821	0	0	0	0	0	0	0	0	0	0	0	0	0	0	0	0	0	0	0	0	0.00297543	0	0	0	0.00114767	0	0	0	0.0056813	0	0	0	0
DMG160	Psidium_cattleianum	Myrtaceae	6	0	0	0.0568226	0	0	0.0124238	0	0	0	0.00541201	0.00376469	0	0	0	0	0	0	0	0	0	0	0.00424075	0.0164916	0.00219484	0	0	0	0.057998	0.00972764	0	0	0	0	0	0	0	0	0	0	0	0	0	0	0	0	0
DMG225	Cryptocaria_crassifolia	Lauraceae	5	0.000275589	0	0.00113639	0	0	0.0569253	0	0	0	0	0.132208	0	0.00934211	0	0	0	0	0	0	0	0	0	0	0	0	0.00369913	0	0.00059685	0.000266307	0	0	0	0	0.00539034	0.000193872	0.00227139	0	0.00106534	0	0	0	0.00552152	0	0	0	0
DMG228	Psorospermum_androsaemifolium	Hypericaceae	8	0	0	0.00301538	0	0	0.0410769	0	0	0	0	0.0666176	0	0.00205909	0	0	0	0	0	0	0.00462036	0	0	0	0	0	0	0	0	0	0	0	0	0	0	0	0	0	0	0.00205387	0.0084854	0	0.00336499	0	0	0	0
DMG242	Mussaenda_erectiloba	Rubiaceae	5	0	0	0.163379	0	0	0.00989959	0	0	0	0	0.0104487	0	0	0	0	0	0.0237003	0	0	0	0	0	0.0147542	0	0	0	0	0.0142192	0	0	0	0	0	0	0	0.0203255	0	0	0.000938201	0	0	0.00225372	0	0	0	0
DMG267	Psorospermum_androsaemifolium	Hypericaceae	1	0.0946396	0	0.26225	0	0	0	0	0	0	0	0	0	0	0	0	0	0	0.141617	0	0	0	0	0	0	0	0	0	0	0	0	0	0	0	0	0	0	0	0	0	0	0	0	0	0	0	0.0620687
DMG272	Agelae_pentagyna	Connaraceae	2	0.0125716	0	0.0189244	0	0	0.00551876	0	0	0	0	0	0	0	0	0	0	0	0	0	0	0	0.00368777	0.0343527	0	0	0.0153083	0	0.00991588	0	0	0	0	0	0	0	0	0	0	0	0	0	0.0013762	0	0	0	0
[truncated: 110 more columns]

## Sheet: Tab S8 - N individuals per spec
Tab S8 - number of individuals per species in all model systems.
Ripeness: ripe fruits were used for phylogenetic signal analysis and chemical constraints. Unripe fruits were used only for chemical constraints.
Species	Study site	Ripeness	N. individuals
Chassalia_ternifolia	RNP	ripe	2
Coptosperma_SP1	RNP	ripe	4
Eugenia_sp1	RNP	ripe	2
Ficus_botryoides	RNP	ripe	4
Ficus_lutea	RNP	ripe	3
Ficus_reflexa	RNP	ripe	1
Ficus_tiliifolia	RNP	ripe	5
Garcinia_sp1	RNP	ripe	2
Macaranga_myriolepida	RNP	ripe	4
Micronychia_macrophylla	RNP	ripe	4
Mussaenda_arcuata	RNP	ripe	5
Oncostemum_botryoides	RNP	ripe	3
Oncostemum_nervosum	RNP	ripe	10
Piper_sp1	RNP	ripe	4
Psychotria_sp1	RNP	ripe	4
Pyrostria_sp1	RNP	ripe	2
Syzygium_emirnese	RNP	ripe	6
Tina_striata	RNP	ripe	3
Agelae_pentagyna	RNP	ripe	2
Cryptocaria_crassifolia	RNP	ripe	2
Cryptocaria_sp	RNP	ripe	3
Ficus_politoria	RNP	ripe	2
Mussaenda_erectiloba	RNP	ripe	1
Noronhia_incurvifolius	RNP	ripe	1
Polyscias_sp	RNP	ripe	2
Psidium_cattleianum	RNP	ripe	3
Psorospermum_androsaemifolium	RNP	ripe	2
Syzygium_parkeri	RNP	ripe	1
Weinmannia_rutenbergii	RNP	ripe	2
Zanthoxylum_madagascariensis	RNP	ripe	1
Aframomum_sp	KNP	ripe	1
Alangium_chinese	KNP	ripe	1
Aningeria_altissima	KNP	ripe	1
Aphania_senegalensis	KNP	ripe	1
Balanites_wilsoniana	KNP	ripe	1
Blighia_unijugata	KNP	ripe	1
Casearia_sp	KNP	ripe	1
Celtis_durandii	KNP	ripe	1
Chaetachme_aristata	KNP	ripe	1
Chrysophyllum_sp	KNP	ripe	1
Clausena_anisata	KNP	ripe	1
Cordia_abyssinica	KNP	ripe	1
Cordia_millenii	KNP	ripe	1
Craterispermum_sp	KNP	ripe	1
Cucumis_sp	KNP	ripe	1
Diplocyclos_sp	KNP	ripe	1
Dasylepis_eggelingi	KNP	ripe	1
Erythrina_abyssinica	KNP	ripe	1
Fagaropsis_angolensis	KNP	ripe	1
Ficus_brachylepsis	KNP	ripe	1
Ficus_capensis	KNP	ripe	1
Ficus_cyathistipula	KNP	ripe	1
Ficus_dawei	KNP	ripe	1
Ficus_exasperata	KNP	ripe	1
Ficus_mucuso	KNP	ripe	1
Ficus_natalensis	KNP	ripe	1
Ficus_urcellaris	KNP	ripe	1
Ficus_vallis	KNP	ripe	1
Harrisonia_abyssinica	KNP	ripe	1
Kigelia_africana	KNP	ripe	1
Lantana_camara	KNP	ripe	1
Marantochloa_sp	KNP	ripe	1
Mimusops_bagshawei	KNP	ripe	1
Piper_guinensis	KNP	ripe	1
Pleiocarpa_sp	KNP	ripe	1
Prunus_africana	KNP	ripe	1
Pseudospondias_microcarpa	KNP	ripe	1
Rothmannia_urcelliformis	KNP	ripe	1
Centella_sp	KNP	ripe	1
Solanum_sp1	KNP	ripe	1
Solanum_sp2	KNP	ripe	1
Strombosia_sp	KNP	ripe	1
Syzygium_sp	KNP	ripe	1
Tabernaemontana_conophrangia	KNP	ripe	1
Teclea_nobilis	KNP	ripe	1
Toddalia_asiatica	KNP	ripe	1
Tricalysia_sp	KNP	ripe	1
Euadenia_eminens	KNP	ripe	1
Uvariopsis_congensis	KNP	ripe	1
Berberis_thunbergii	Ulm	ripe	3
Cornus_mas	Ulm	ripe	3
Cornus_sanguinea	Ulm	ripe	3
Cotoneaster_sp	Ulm	ripe	2
Crataegus_monogyna	Ulm	ripe	3
Euonymus_europaeus	Ulm	ripe	4
Frangula_alnus	Ulm	ripe	3
Hippophae_rhamnoides	Ulm	ripe	3
Ligustrum_vulgare	Ulm	ripe	3
Prunus_spinosa	Ulm	ripe	3
Rosa_canina	Ulm	ripe	20
Rosa_corymbifera	Ulm	ripe	3
Rosa_rugosa	Ulm	ripe	1
Rubus_fruticosus	Ulm	ripe	21
Sambucus_nigra	Ulm	ripe	3
Solanum_dulcamara	Ulm	ripe	3
Symphoricarpos_albus	Ulm	ripe	3
Viburnum_lantana	Ulm	ripe	1
Viburnum_opulus	Ulm	ripe	3
Chassalia_ternifolia	RNP	unripe	2
Coptosperma_SP1	RNP	unripe	4
Eugenia_sp1	RNP	unripe	2
Ficus_botryoides	RNP	unripe	4
Ficus_lutea	RNP	unripe	3
Ficus_reflexa	RNP	unripe	1
Ficus_tiliifolia	RNP	unripe	5
Garcinia_sp1	RNP	unripe	2
Macaranga_myriolepida	RNP	unripe	4
Micronychia_macrophylla	RNP	unripe	4
Mussaenda_arcuata	RNP	unripe	5
Oncostemum_botryoides	RNP	unripe	3
Oncostemum_nervosum	RNP	unripe	10
Piper_sp1	RNP	unripe	4
Psychotria_sp1	RNP	unripe	4
Pyrostria_sp1	RNP	unripe	2
Syzygium_emirnese	RNP	unripe	6
Tina_striata	RNP	unripe	3
Agelae_pentagyna	RNP	unripe	2
Cryptocaria_crassifolia	RNP	unripe	2
Cryptocaria_sp	RNP	unripe	3
Ficus_politoria	RNP	unripe	2
Mussaenda_erectiloba	RNP	unripe	1
Noronhia_incurvifolius	RNP	unripe	1
Polyscias_sp	RNP	unripe	2
Psidium_cattleianum	RNP	unripe	3
Psorospermum_androsaemifolium	RNP	unripe	2
Syzygium_parkeri	RNP	unripe	1
Weinmannia_rutenbergii	RNP	unripe	2
Zanthoxylum_madagascariensis	RNP	unripe	1
